# Supplementary material for: Persian version of brief infant sleep questionnaire (BISQ): a psychometric evaluation
Source: BMC Pediatr. 2024 Mar 15;24:181. doi: 10.1186/s12887-024-04666-6 (PMC10941427; doi:10.1186/s12887-024-04666-6)
Supplement: Supplementary file 1 — Supplementary Material 1 [file 12887_2024_4666_MOESM1_ESM.xlsx]

## Sheet: Sheet1
Cohort_ID	infant_nationalcode	infant_age	infant_gender	birth_order	birth_height	birth_weight	birth_headcircumference	oneyear_height	oneyear_weight	oneyear_headcircumference	mother_age	marriage_status	mothe_education	mother_job	delivery_type	gestational_age	infant_disorder	first_6monthnutrition	second_6monthnutrition	lenghts_breastfeeding	parents_sleepdisorder	BISQ_1	BISQ_2	BISQ_3	BISQ_4	BISQ_5	BISQ_6	BISQ_7	BISQ_8	BISQ_9	BISQ_9_24h	BISQ_10	ISQ_1	ISQ_2	ISQ_3	ISQ_4	ISQ_5	zeroed_ISQ6	ISQ_6	ISQ_7	ISQ_8	ISQ_9	ISQ_10	Cohort_ID2	UserID	RegisterDate	ISQ_total	maternal_criteria	maternal_criteria_2
315	4560758212	11	1	2	54	3815	36	73	8500	45	29	1	7	3	2	2	8	1	3	11	2	2	3	8	3	0	1	0.5	2	00:00:00	1 day, 0:00:00	0	3	0		0	0	0			0		0	315	199	2021-02-22 11:47:55	3	0	0
479	4560748446	13	2	2	53	3300	35	71	7200	44.89	33	1	4	1	2	2	8	1	3	13	2	2	1	7	5	0	2	0.5	1	00:00:00	1 day, 0:00:00	0	3	0		0	0	0			0		0	479	199	2021-02-22 10:26:03	3	0	0
481	4560747172	13	2	2	55	3370	34.6	81.5	9700	44.5	34	1	6	1	1	2	8	1	3	13	2	3	1	9	1	0	1	0.33	2	22:30:00	22:30:00	0	2	0		0	0	0			0		0	481	199	2021-02-22 10:07:39	2	0	0
485	4560747482	13	2	1	51	2765	33.5	74	8850	46	33	1	7	3	1	2	8	1	3	13	2	2	1	8	3	1	4	0.17	1	23:30:00	23:30:00	0	1	0		2	1	2	2	12	0		0	485	199	2021-02-22 10:10:48	6	0	0
503	4560749450	13	2	1	48	3000	34	72	8000	45	29	1	6	1	1	1	8	1	3	13	2	2	1	7	3	1	2	0.25	1	00:00:00	1 day, 0:00:00	0	1	0		2	1	1	1	1	0		0	503	199	2021-02-22 10:36:57	5	0	0
504	4560748276	13	2	2	52	3050	36	76	8800	47.5	36	1	4	1	2	2	8	1	3	13	2	3	1	7	1	0	3	0.5	1	23:00:00	23:00:00	0	3	0		0	0	0			0		0	504	199	2021-02-22 10:25:32	3	0	0
506	5790184367	13	1	1	52	3500	33.5	87	10000	46	24	1	4	1	1	2	8	1	3	13	2	2	1	6	2	0	4	0.5	1	00:00:00	1 day, 0:00:00	0	3	1	1	0	0	0			1	12	0	506	199	2021-02-22 10:37:57	5	0	0
508	4560748519	13	1	1	52	3550	35	81	11700		23	1	5	1	2	2	8	1	3	13	2	2	3	7	4	0	3	0.17	1	00:00:00	1 day, 0:00:00	0	1	0		0	0	0			0		0	508	199	2021-07-05 13:30:30	1	0	0
509	4560749205	13	1	1	48	2850	32.5	80	9500	47	25	1	7	1	1	2	8	1	3	13	2	3	1	7	5	0	3	0.5	1	00:00:00	1 day, 0:00:00	0	3	0		0	0	0			0		0	509	199	2021-02-22 10:29:43	3	0	0
511	4560093458	13	1	1	49	3550	36	73	9300	49	28	1	6	1	2	2	8	3	5	13	2	3	1	7	4	0	0	0.5	1	23:00:00	23:00:00	0	3	0		0	0	0			0		0	511	199	2021-02-22 10:29:11	3	0	0
512	4560747717	13	1	1	52	3080	35	72	11000	49	25	1	4	1	2	2	8	1	3	13	2	3	1	10	3	0	0	0.17	1	22:00:00	22:00:00	0	1	0		0	0	0			0		0	512	199	2021-07-05 13:26:57	1	0	0
513	4560752532	13	1	2	53	3480	36	87	11500	50	29	1	6	1	1	2	8	1	3	13	2	3	1	9	4	0	2	0.17	1	00:00:00	1 day, 0:00:00	0	1	0		0	0	0			0		0	513	199	2021-02-22 10:41:48	1	0	0
515	4560749612	13	1	1	54	3615	36	77	9700	45	29	1	8	3	2	2	8	1	3	13	2	3	1	8	6	0	1	0.33	1	23:00:00	23:00:00	0	2	0		0	0	0			0		0	515	199	2021-02-22 10:30:13	2	0	0
521	4560747962	13	2	1	53	2480	33.5	77	9100	44.89	28	1	6	1	1	2	8	1	3	13	2	3	3	7	3	0	0	0.5	2	22:00:00	22:00:00	0	3	3	11	0	0	0			0		0	521	199	2021-02-22 10:22:46	6	0	0
522	4560753016	12	1	1	54	3320	34.5	78	13000	47	26	1	6	1	1	2	8	1	3	12	2	2	3	8	4	0	1	0.25	1	23:00:00	23:00:00	0	1	0		0	0	0			0		0	522	199	2021-07-05 13:14:29	1	0	0
524	28065050	13	1	1	45	2440	33	75	8900	47	27	1	7	1	2	1	8	2	4	2	2	2	2	11	2	0	3	0.25	2	00:00:00	1 day, 0:00:00	0	1	0		0	0	0	0		0		0	524	199	2021-02-22 10:27:17	1	0	0
524	28065042	13	2	1	48	2700	33	75	8900	46	27	1	7	1	2	1	8	2	4	2	2	2	2	11	2	0	3	0.25	2	00:00:00	1 day, 0:00:00	0	1	0		0	0	0			0		0	524	199	2021-02-22 10:27:46	1	0	0
525	4560755256	12	2	2	50	2425	33	74	8500	45	31	1	4	1	1	2	8	1	3	12	2	2	2	7	4	0	2	0.25	1	23:00:00	23:00:00	0	1	0		0	0	0			0		0	525	199	2021-02-22 10:53:13	1	0	0
527	4560754901	12	2	1	51	3100	35.5	74	9000	44.9	36	1	6	2	2	2	8	1	3	12	2	3	3	9	4	0	0	0.25	1	21:00:00	21:00:00	0	1	0		0	0	0			0		0	527	199	2021-05-12 11:11:49	1	0	0
528	4560711935	13	1	1	48	3400	34	77	12000	48	34	1	5	1	1	2	8	1	4	9	2	1	3	8	5	0	2	0.67	2	00:00:00	1 day, 0:00:00	0	4	0		0	0	0			3	9	0	528	199	2021-02-22 10:41:02	7	0	0
530	4560753229	12	1	1	51	3120	35	72	9000	49	27	1	6	1	1	2	8	1	3	12	2	2	1	6.5	4	0	4	0.33	1	23:30:00	23:30:00	0	2	0		0	0	0			0		0	530	199	2021-02-22 10:44:25	2	0	0
532	4560754063	12	2	1	53	4155	37	76	8500	48	26	1	6	1	2	2	8	1	3	12	2	2	3	9	5	0	2.5	0.33	1	22:30:00	22:30:00	0	2	0		0	0	0			0		0	532	199	2021-02-22 10:46:08	2	0	0
533	4560754624	12	1	2	57	4080	38	79	11000	47.3	27	1	4	1	1	2	8	1	3	12	2	2	3	7	3	0	2	0.08	1	00:00:00	1 day, 0:00:00	0	0	0		0	0	0			0		0	533	199	2021-02-22 10:50:31	0	0	0
534	7520005593	13	2	1	50	3000	35	77	10000	45	34	1	5	3	2	2	8	1	3	13	2	2	1	7	5	0	2	0.67	1	23:30:00	23:30:00	0	4	1	1	0	0	0			0		0	534	199	2021-02-22 10:40:30	5	0	0
537	4560754489	12	2	1	48	2180	33	63	7500	45	23	1	6	1	2	2	8	1	3	12	2	2	3	7.5	4	0	2	0.33	1	22:30:00	22:30:00	0	2	0		0	0	0			0		0	537	199	2021-02-22 10:47:57	2	0	0
538	4560758441	11	2	1	50	3365	33	77.5	9700	44	32	1	5	1	2	2	8	3	4	4	2	2	1	6	7	2	3	0.25	1	00:30:00	00:30:00	0	1	0		1	2	1	1		0	9	0	538	199	2021-02-16 09:35:14	5	0	0
540	4560753318	12	1	1	51	2600	34	79	9900	46	31	1	7	1	2	2	8	1	3	12	2	3	3	6	2.5	0	3	0.17	1	00:00:00	1 day, 0:00:00	0	1	0		0	0	0			0		0	540	199	2021-05-12 10:51:04	1	0	0
540	4560753326	12	2	1	49	2400	34	77	9200	46	31	1	7	1	2	2	8	3	4	1	2	2	1	6	2.5	2	3	0.08	1	00:00:00	1 day, 0:00:00	0	0	0		1	2	0	0	1	0		0	540	199	2021-05-12 11:08:31	3	0	0
542	4560753751	12	1	2	51	3100	34.5	72	10000	46	31	1	4	1	1	2	8	1	3	12	2	3	1	8	3	0	0.5	0.08	1	23:30:00	23:30:00	0	0	0		0	0	0			0		0	542	199	2021-02-22 10:45:01	0	0	0
544	4560752443	13	1	1	49	2620	46	76	9720	46	27	1	5	1	1	1	8	1	3	13	2	2	1	7	1	0	3	0.5	1	23:00:00	23:00:00	0	3	0		0	0	0			0		0	544	199	2021-09-05 11:16:05	3	0	0
545	4560755302	12	2	1	52	3750	35	80	10500	48.5	21	1	6	1	1	2	8	1	3	12	2	2	3	6	4	3	3	0.17	1	23:00:00	23:00:00	0	1	0		1	3	1	1	2	0		0	545	199	2021-02-22 10:52:34	6	0	0
547	530012843	12	1	2	51	2480	36	77	9150	47	33	1	6	1	2	2	8	1	3	12	2	2	2	8	2.5	0	2	0.08	1	23:00:00	23:00:00	0	0	0		0	0	0			0		0	547	199	2021-02-22 10:43:51	0	0	0
548	4560753652	12	2	1	45	2650	35	82	12800	47	29	1	5	1	2	2	8	3	4	2	2	2	1	7	6	0	2	0.5	1	00:00:00	1 day, 0:00:00	0	3	0		0	0	0			0		0	548	199	2021-07-05 13:25:32	3	0	0
551	4560754357	12	1	2	54	3555	35	78	9000	47	37	1	4	2	1	2	8	1	3	12	2	2	3	8	5	0	1	0.08	1	23:00:00	23:00:00	0	0	0		0	0	0			0		0	551	199	2021-02-22 10:47:27	0	0	0
552	4560754446	12	1	2	43	2680	34	78	8700	46	38	1	4	1	2	1	8	1	3	12	2	2	1	8	2	3	2	0.17	1	23:00:00	23:00:00	0	1	0		2	3	1	1	9	0		0	552	199	2021-02-22 10:48:32	7	0	0
553	4560756716	11	1	1	54	3970	36	78.5	9500	45	23	1	4	1	1	2	8	1	3	11	2	3	3	6.5	2	0	3	0.5	1	23:00:00	23:00:00	0	3	1	1	0	0	0			0		0	553	199	2021-02-22 10:54:37	4	0	0
555	4560756503	11	1	1	50	3700	36.5	72.5	8640	47.5	30	1	6	1	2	2	8	1	3	11	2	2	3	8	5	3	3	0.5	1	00:00:00	1 day, 0:00:00	0	3	0		1	3	0	0	11	0		0	555	199	2021-02-22 10:56:10	7	0	0
556	4560756457	11	1	2	52	3325	35	75.5	8000	45	32	1	7	1	2	2	8	1	3	11	2	3	3	5.5	4.5	1	3.5	0.33	1	01:30:00	01:30:00	0	2	0		3	1	1	1	11	0		0	556	199	2021-02-22 11:45:51	7	0	0
557	4560754780	12	1	3	53	3900	36	77	9500	45	41	1	4	1	2	2	8	1	3	12	2	2	1	6	2	0	3	0.08	1	23:00:00	23:00:00	0	0	0		0	0	0			0		0	557	199	2021-02-22 10:51:23	0	0	0
558	7520005828	11	1	1	52	3300	36	81	10100	48	29	1	6	3	1	2	8	1	3	11	2	3	3	8	4	2	1	0.33	2	00:00:00	1 day, 0:00:00	0	2	0		1	2	0	0	11	0		0	558	199	2021-03-02 13:19:44	5	0	0
564	7390041536	12	1	2	55	3900	37				36	1	4	1	1	2	8	1	3	12	2	2	2	8	2	0	1	0.17	1	00:30:00	00:30:00	0	1	0		0	0	0			0		0	564	199	2021-04-13 09:35:28	1	0	0
567	4560756465	11	2	1	47	2500	36	74	8700	43	32	1	7	2	1	2	8	1	3	11	2	2	1	10	2	0	0.5	0.75	1	22:30:00	22:30:00	0	4	2	11	0	0	0			0		0	567	199	2021-02-22 11:46:19	6	0	0
568	4560755329	12	2	2	50	3590	34	76	10000	45.5	35	1	6	1	1	2	8	1	3	12	2	2	3	4	3	0	3	0.33	1	23:00:00	23:00:00	0	2	0		0	0	0			0		0	568	199	2021-02-22 10:51:54	2	0	0
570	4560759146	12	2	1	56	3420	38.5	75	9150	45.5	33	1	6	1	2	2	8	1	3	12	2	2	3	8	3	0	1	0.5	1	23:00:00	23:00:00	0	3	0		0	0	0			0		0	570	199	2021-05-12 10:46:34	3	0	0
571	4560757879	11	1	1	50	3300	33	75.74	10700	47.3	29	1	6	3	1	2	8	3	3	11	2	2	3	7	1	0	2	0.5	4	00:00:00	1 day, 0:00:00	0	3	0		0	0	0			0		0	571	199	2021-02-16 09:38:31	3	0	0
572	4560758794	12	1	1	49	3340	34				28	1	7	1	1	2	8	1	3	12	2	3	1	6	5	0	3	0.17	1	01:00:00	01:00:00	0	1	0		0	0	0			0		0	572	199	2021-04-05 10:12:08	1	0	0
575	2151400182	11	1	1	58	3800	35	79	10300	45	27	1	6	1	1	2	8	3	4	3	2	2	1	6	4	0	3	0.33	2	23:30:00	23:30:00	0	2	1	11	0	0	0			0		0	575	199	2021-03-02 13:18:23	3	0	0
576	4560757712	11	2	1	45	2300	33	68	7500	44.5	30	1	4	1	2	2	8	1	4	7	2	3	3	9	6	0	0	0.5	3	22:00:00	22:00:00	0	3	0		0	0	0			0		0	576	199	2021-02-16 09:40:19	3	0	0
577	456075760	11	1	1	52	3080	36	79	9800	46.11	30	1	6	3	1	2	8	1	3	11	2	2	2	9	8	0	1	0.17	2	21:30:00	21:30:00	0	1	0		0	0	0			0		0	577	199	2021-02-16 09:41:55	1	0	0
579	4560759774	12	1	1	50	3400	35				24	1	5	1	1	2	8	1	3	12	2	2	1	6	7	0	2	0.33	1	23:00:00	23:00:00	0	2	0		0	0	0			0		0	579	199	2021-04-13 09:33:47	2	0	0
580	7520005811	11	1	2	50	3070	35	76	9000	46	31	1	3	1	2	2	8	1	3	11	2	2	3	8.5	4	0	0.5	0.5	1	22:30:00	22:30:00	0	3	0		0	0	0			0		0	580	199	2021-03-02 13:22:43	3	0	0
583	4560759537	12	2	1	37	2600	33				29	1	4	1	2	2	8	1	3	12	2	2	1	7	6	0	2	0.08	1	00:00:00	1 day, 0:00:00	0	0	0		0	0	0			0		0	583	199	2021-04-13 09:37:02	0	0	0
584	4560760772	12	1	2	51	3400	35	77	11200	48	24	1	4	1	2	2	8	3	5	12	2	3	1	7	4	0	2	0.33	1	23:00:00	23:00:00	0	2	0		0	0	0			0		0	584	199	2021-05-22 10:39:31	2	0	0
585	4560761531	12	1	1	51	2710	35	76	9700	46.3	29	1	4	1	1	2	8	1	3	12	2	2	1	7	7	0	2	0.5	2	00:30:00	00:30:00	0	3	0		0	0	0			0		0	585	199	2021-05-22 10:15:49	3	0	0
586	7520005895	12	1	2	51	4050	36	76	10500	47	28	1	4	1	1	2	8	1	3	12	2	2	3	8	6	0	1	1	1	23:00:00	23:00:00	0	6	0		0	0	0			0		0	586	199	2021-05-22 10:19:11	6	0	0
587	4560762244	12	1	2	51	3600	36	78.3	9000	45.11	31	1	3	1	1	2	8	1	3	12	2	2	3	7	2	0	2	0.5	1	23:00:00	23:00:00	0	3	0		0	0	0			0		0	587	199	2021-05-22 11:01:58	3	0	0
588	2112266780	13	2	2	47	2850	34	75	9000	45	33	1	4	1	2	2	8	1	5	12	2	2	3	7	5	0	2	0.33	2	00:00:00	1 day, 0:00:00	0	2	0		0	0	0			0		0	588	199	2021-05-22 10:08:10	2	0	0
589	4560761442	12	1	1	49	2700	36.5	76	9500	46.5	32	1	6	1	2	2	4	1	3	12	2	2	3	6	4	0	3	1	1	01:00:00	01:00:00	0	6	2	12	0	0	0			0		0	589	199	2021-06-23 14:05:30	8	0	0
591	5390129046	11	1	2	48.5	3300	34	79	11200	46	31	1	6	1	2	2	8	1	3	11	2	3	2	9	2	0	0	0.08	2	23:00:00	23:00:00	0	0	4	1	0	0	0			0		0	591	199	2021-04-05 10:02:56	4	0	0
592	4560762538	13	2	3	54	3800	35	76	9400	45.5	41	1	4	1	1	2	8	3	5	12	2	2	3	7	5	0	2	1	1	22:00:00	22:00:00	0	6	0		0	0	0			0		0	592	199	2021-05-22 11:10:33	6	0	0
593	4560762112	12	2	2	51	2880	33	75	9300	45	29	1	4	1	2	2	8	1	3	12	2	4	2	7	2	0	2	0.08	1	23:00:00	23:00:00	0	0	0		0	0	0			0		0	593	199	2021-06-23 14:07:39	0	0	0
595	4560759553	12	1	2	54	4200	37				32	1	6	3	2	2	8	1	5	12	2	2	3	8	3	0	1	0.08	1	23:30:00	23:30:00	0	0	0		0	0	0			0		0	595	199	2021-07-05 13:22:29	0	0	0
597	4560763534	13	1	3	50	3080	35	75	8700	44	34	1	6	1	2	2	8	3	5	10	2	3	3	7.5	4	0	2	0.33	5	23:30:00	23:30:00	0	2	0		0	0	0			0		0	597	199	2021-05-22 11:19:24	2	0	0
601	4560761647	12	2	2	56	3375	36	75	7400	46	29	1	7	1	2	2	8	1	3	12	2	2	1	8	2	0	1	0.33	2	23:30:00	23:30:00	0	2	0		0	0	0			0		0	601	199	2021-05-22 11:15:39	2	0	0
602	4560760527	12	2	1	48	3250	36	77	10400	47	27	1	6	3	2	2	8	1	4	6	2	2	3	7	4	0	2	0.5	4	00:00:00	1 day, 0:00:00	0	3	0		0	0	0			0		0	602	199	2021-05-22 10:10:26	3	0	0
603	4560759812	12	2	1	46	2475	32				41	1	6	3	2	2	8	1	3	12	2	2	1	5	5	0	5	0.5	1	03:00:00	03:00:00	0	3	0		0	0	0			0		0	603	199	2021-08-02 10:05:19	3	0	0
604	4560762058	13	2	1	52.5	2860	33.5	77	11250	46	30	1	6	1	1	2	8	1	3	12	2	2	3	6.5	7	0	3	0.08	1	01:30:00	01:30:00	0	0	0		0	0	0			0		0	604	199	2021-06-23 16:30:54	0	0	0
605	4560761949	12	1	3	50	3200	33	78	9500	46	33	1	4	1	1	2	8	1	3	12	2	2	2	8	4	0	1	0.17	1	23:00:00	23:00:00	0	1	3	2	0	0	0			0		0	605	199	2021-06-23 14:48:25	4	0	0
606	4560761671	13	2	1	51	3400	34	78	10000	45	32	1	5	1	1	2	8	1	3	12	2	3	2	7	5	0	2	0.33	1	00:00:00	1 day, 0:00:00	0	2	0		0	0	0			0		0	606	199	2021-05-22 09:57:42	2	0	0
611	4560762473	12	2	2	52	3445	33	80	10200	46	39	1	6	1	2	2	8	1	3	12	2	1	3	5.5	2	0	3.5	0.25	1	01:30:00	01:30:00	0	1	0		0	0	0			0		0	611	199	2021-05-22 11:13:12	1	0	0
612	4560760896	12	1	2	50	3350	34.5	73	8680	45	32	1	6	1	2	2	8	3	4	4	2	2	1	9	3	0	0	0.5	2	23:00:00	23:00:00	0	3	0		0	0	0			0		0	612	199	2021-05-22 10:40:59	3	0	0
613	4560759472	12	2	4	46	3000	33				35	1	4	1	2	2	8	3	4	5	2	2	2	6	4	0	3	0.17	2	21:00:00	21:00:00	0	1	0		0	0	0			0		0	613	199	2021-08-02 10:16:44	1	0	0
615	4560760578	12	2	2	53	3200	36	80	10000	47.7	39	1	6	1	2	2	8	1	4	6	2	2	2	7	5	0	2	0.5	4	00:00:00	1 day, 0:00:00	0	3	3	3	0	0	0			0		0	615	199	2021-05-22 10:27:18	6	0	0
616	4560759499	12	1	1	46	2640	35				21	1	4	1	1	1	8	3	3	12	2	2	3	5	2	0	4	0.67	1	22:00:00	22:00:00	0	4	0		0	0	0			0		0	616	199	2021-08-02 10:18:32	4	0	0
617	4560760586	12	1	1	51	3260	35	82	11200	46.5	32	1	6	3	2	2	8	3	4	2	2	2	2	7	7	0	2	0.25	2	00:00:00	1 day, 0:00:00	0	1	0		0	0	0			0		0	617	199	2021-05-22 10:20:37	1	0	0
618	4870591121	12	2	1	49	3000	35	74	8500	45	19	1	4	1	1	2	8	1	5	12	2	2	2	5	3	0	4	0.33	1	01:00:00	01:00:00	0	2	0		0	0	0			0		0	618	199	2021-06-23 14:14:32	2	0	0
619	4860787276	13	1	2	53	3600	37	77	11100	48	25	1	2	1	1	2	8	1	3	12	2	2	2	8	3	0	1	0.33	1	23:00:00	23:00:00	0	2	0		0	0	0			0		0	619	199	2021-06-23 16:46:03	2	0	0
620	4560762708	13	1	2	49	3150	35	75.5	9500	48.5	32	1	6	1	1	2	8	3	3	12	2	2	2	8	4	0	1	0.33	1	23:00:00	23:00:00	0	2	0		0	0	0			0		0	620	199	2021-05-22 11:04:53	2	0	0
621	4560764344	13	2	3	52	2090	35	75	9900	47	32	1	6	1	2	2	8	1	3	12	2	2	1	9	3.5	0	0	0.25	1	22:30:00	22:30:00	0	1	0		0	0	0			0		0	621	199	2021-08-23 13:42:54	1	0	0
622	4560763811	12	2	2	53	3870	36.5	77	11000	46	40	1	6	1	2	2	8	3	4	2	2	2	2	5	5	0	4	0.17	1	00:00:00	1 day, 0:00:00	0	1	3	1	0	0	0			0		0	622	199	2021-06-23 16:47:52	4	0	0
623	4560762236	13	1	2	50	3500	35	75	9400	48	24	1	3	1	1	2	8	1	3	12	2	2	3	9	3	0	2	0.33	1	22:00:00	22:00:00	0	2	0		0	0	0			0		0	623	199	2021-05-22 11:06:57	2	0	0
625	4560763518	13	1	2	43	2680	34	78	9600	47	38	1	3	1	2	2	8	1	3	12	2	2	2	8	5	0	1	0.08	1	23:00:00	23:00:00	0	0	0		0	0	0			0		0	625	199	2021-05-22 11:21:15	0	0	0
626	7520005925	12	2	2	44	2300	32	77	9000	45.5	36	1	6	1	2	2	8	1	3	12	2	3	3	6	5	0	3	0.33	1	00:00:00	1 day, 0:00:00	0	2	0		0	0	0			0		0	626	199	2021-06-23 18:03:28	2	0	0
627	7000101199	13	2	2	48	2700	35	77	9000	46	37	1	6	1	2	2	8	3	4	2	2	2	3	11	2	0	0	0.08	4	21:00:00	21:00:00	0	0	0		0	0	0			0		0	627	199	2021-08-23 13:35:31	0	0	0
628	4560761396	12	2	1	49	2535	35	72	7500	45	30	1	6	3	2	2	8	3	5	11	2	2	1	8	3	0	1	0.5	2	23:00:00	23:00:00	0	3	0		0	0	0			0		0	628	199	2021-05-22 10:14:16	3	0	0
631	4560765367	13	1	2	53	4100	38	80	11400		30	1	4	1	2	2	8	1	3	12	2	2	3	7	4	0	2	0.17	4	00:00:00	1 day, 0:00:00	0	1	0		0	0	0			0		0	631	199	2021-08-01 10:25:02	1	0	0
632	4560763127	12	2	3	47	3700	36	71.2	7500	43	36	1	7	1	1	2	8	1	3	12	2	2	1	8	4	0	1	0.33	1	23:00:00	23:00:00	0	2	0		0	0	0			0		0	632	199	2021-06-23 17:37:35	2	0	0
634	4560766487	13	2	2	55	3700	35	74.7	8600	45.2	32	1	7	1	2	2	8	3	4	4	2	1	3	8	3	0	1	0.33	1	23:00:00	23:00:00	0	2	0		0	0	0			0		0	634	199	2021-09-11 12:22:48	2	0	0
636	4560763771	13	1	2	54	3450	35	80	13700	46.2	32	1	5	1	2	2	8	1	3	12	2	2	1	6	4	0	3	0.17	2	00:00:00	1 day, 0:00:00	0	1	0		0	0	0			0		0	636	199	2021-06-23 16:39:52	1	0	0
637	4560764646	13	2	1	47	2300	32	77	9700	46.5	30	1	6	3	2	1	8	3	4	3	2	2	1	5.5	6	0	3.5	0.67	2	01:30:00	01:30:00	0	4	0		0	0	0			0		0	637	199	2021-08-23 13:45:59	4	0	0
641	4560765243	13	1	2	52	3550	38	81	11600	47	27	1	3	1	1	2	8	1	3	12	2	2	3	7	8	0	2	1	3	23:00:00	23:00:00	0	6	0		0	0	0			0		0	641	199	2021-08-23 13:40:16	6	0	0
645	2082242803	13	2	2	50	3550	34	80	9000	45	39	1	4	1	2	2	8	3	3	12	2	2	1	10	3	0	0	0.5	1	22:30:00	22:30:00	0	3	0		0	0	0			0		0	645	199	2021-09-05 12:06:12	3	0	0
646	5300130222	13	1	1	54	2800	34.5	79	10500	47.5	26	1	6	1	2	2	8	3	3	12	2	2	2	7	4.5	0	2	0.5	1	00:00:00	1 day, 0:00:00	0	3	0		0	0	0			0		0	646	199	2021-10-13 10:55:27	3	0	0
649	4560765197	13	2	1	53	3495	36	75	9800	46.5	21	1	4	1	2	2	8	1	3	12	2	2	3	7	3	0	2	0.5	2	00:00:00	1 day, 0:00:00	0	3	0		0	0	0			0		0	649	199	2021-08-04 11:14:24	3	0	0
650	4560762872	12	2	1	52	2860	34	76.5	8000	44	32	1	4	1	1	1	5	1	3	12	2	3	3	8	5	0	1	0.08	1	22:00:00	22:00:00	0	0	0		0	0	0			0		0	650	199	2021-06-23 16:37:06	0	0	0
651	4560762171	12	2	1	50	3060	33	73	8400	46.5	31	1	6	1	1	2	8	1	3	12	2	2	1	9	5	0	0	0.17	1	23:00:00	23:00:00	0	1	0		0	0	0			0		0	651	199	2021-06-23 14:12:40	1	0	0
654	4560764530	13	1	3	51	2550	35	75	9900	45	36	1	3	1	2	2	8	1	3	12	2	2	3	8	5	0	1	0.08	1	23:00:00	23:00:00	0	0	0		0	0	0			0		0	654	199	2021-08-23 13:36:44	0	0	0
656	4560762953	13	1	1	53	3400	34	78	11900	49	24	1	5	1	2	2	8	3	4	5	2	2	3	6	6	0	3	0.08	2	01:00:00	01:00:00	0	0	2	12	0	0	0			0		0	656	199	2021-06-23 16:38:24	2	0	0
658	4560762279	13	1	2	46	2630	31	74	9600	47	26	1	3	1	1	1	4	1	3	12	2	2	3	8	4	0	1	0.33	2	23:00:00	23:00:00	0	2	0		0	0	0			0		0	658	199	2021-06-23 17:39:46	2	0	0
659	4560762821	12	2	1	57	3800	36	77	8400	45	28	1	5	1	2	2	8	1	3	12	2	2	3	6	7	0	3	0.5	1	00:30:00	00:30:00	0	3	0		0	0	0			0		0	659	199	2021-06-23 15:09:45	3	0	0
661	4560764638	13	1	1	50	2485	33	74	8400	45.5	31	1	7	1	1	2	8	1	5	12	2	2	1	10	4	0	0	0.25	1	21:30:00	21:30:00	0	1	0		0	0	0			0		0	661	199	2021-08-01 10:38:06	1	0	0
663	4560761183	12	2	1	49	2650	33	77	9200	44	27	1	6	1	1	2	8	1	3	12	2	3	3	7	6	0	2	0.33	1	00:00:00	1 day, 0:00:00	0	2	0		0	0	0			0		0	663	199	2021-05-22 10:17:42	2	0	0
664	253614724	13	1	2	51	2920	35	78	8750	43.8	29	1	6	3	1	2	8	1	3	12	2	2	2	7	2	0	2	0.33	1	00:00:00	1 day, 0:00:00	0	2	0		0	0	0			0		0	664	199	2021-05-22 11:03:14	2	0	0
670	4560762988	13	1	1	49	2800	32	76	9800	46	28	1	7	3	1	2	4	1	3	12	2	2	1	9	5	0	0	0.08	2	22:30:00	22:30:00	0	0	0		0	0	0			0		0	670	199	2021-06-23 17:24:25	0	0	0
671	5300129666	13	2	1	50	3050	36	73.3	9300	45	26	1	4	1	1	1	8	1	3	12	2	2	3	7	9	0	2	0.17	1	00:00:00	1 day, 0:00:00	0	1	0		0	0	0			0		0	671	199	2021-08-02 10:19:48	1	0	0
672	204519098	12	1	1	53	3140	36	76	8900	46.5	27	1	6	1	2	2	8	3	5	12	2	2	3	8	6	3	1	0.33	1	00:00:00	1 day, 0:00:00	0	2	0		2	3	0	0	12	0		0	672	199	2021-06-23 14:46:35	7	0	0
676	4560765375	13	1	2	53	3700	37	75	8950	47	28	1	4	1	1	2	8	1	3	12	1	2	3	6	7	0	3	1	1	23:00:00	23:00:00	0	6	0		0	0	0			0		0	676	199	2021-08-23 13:32:50	6	0	0
677	4560762457	12	2	2	47	2950	34	77	9000	44	37	1	5	1	2	2	8	3	5	12	2	2	2	6	5	0	3	0.17	1	23:00:00	23:00:00	0	1	0		0	0	0			0		0	677	199	2021-06-23 15:12:16	1	0	0
678	4560765707	13	2	1	49	3500	35	78	10550	45	30	1	6	3	2	2	8	2	4	0	2	2	1	8.5	4	0	0.5	0.5	1	23:00:00	23:00:00	0	3	2	4	0	0	0			0		0	678	199	2021-06-28 09:39:32	5	0	0
679	5720425632	13	2	1	53	3100	35	76	9300	45.4	22	1	4	1	1	2	8	1	3	12	2	2	2	7	5.5	0	2	0.17	1	00:00:00	1 day, 0:00:00	0	1	0		0	0	0			0		0	679	199	2021-08-04 11:16:14	1	0	0
680	4560765121	13	1	1	51	3300	36	80	9300	47	28	1	6	1	1	2	8	1	3	13	2	2	3	7	6	0	2	0.5	1	00:00:00	1 day, 0:00:00	0	3	0		0	0	0			0		0	680	199	2021-06-28 09:53:35	3	0	0
681	4560764662	13	1	2	48	2600	34	75	8000	46	32	1	3	1	2	1	8	3	3	12	2	3	3	8	4.5	0	1	0.33	1	23:00:00	23:00:00	0	2	0		0	0	0			0		0	681	199	2021-06-23 16:44:30	2	0	0
682	4560764158	12	2	2	51	3150	34	75	8980	43	29	1	6	1	2	2	8	1	3	12	2	2	3	7	3	0	2	0.17	1	00:00:00	1 day, 0:00:00	0	1	0		0	0	0			0		0	682			1	0	0
683	4560766851	13	1	1	50	3125	34	78	9000	46	28	1	6	1	1	2	8	3	4	5	2	2	1	7	4	0	2	0.33	1	00:00:00	1 day, 0:00:00	0	2	0		0	0	0			0		0	683	199	2021-09-05 11:18:06	2	0	0
684	4560763542	13	1	2	49	3200	36	78	10200	45.5	32	1	5	3	2	2	8	1	3	12	2	2	3	8	4.5	0	1	0.08	1	23:00:00	23:00:00	0	0	0		0	0	0			0		0	684	199	2021-06-23 15:17:03	0	0	0
685	4560765405	13	1	1	48	2450	33	77	8700	45.2	25	1	4	1	1	1	8	3	5	12	2	2	1	5.5	4	0	3.5	0.5	1	01:30:00	01:30:00	0	3	0		0	0	0			0		0	685	199	2021-08-01 10:27:27	3	0	0
686	4560766428	13	1	2	55	3615	36	80	11000	48	38	1	7	3	2	2	8	1	3	12	2	2	3	10	1	0	0	0.17	1	21:00:00	21:00:00	0	1	0		0	0	0			0		0	686	199	2021-09-05 11:26:36	1	0	0
688	4560766150	13	1	1	48	2450	32.5	73	8960	44.8	27	1	4	1	2	2	8	1	3	12	2	3	1	7	5.5	0	2	0.5	1	00:00:00	1 day, 0:00:00	0	3	0		0	0	0			0		0	688	199	2021-09-04 10:37:31	3	0	0
690	4560763887	13	1	1	48	2440	32	77	8300	45	29	1	6	1	1	2	8	3	4	5	2	2	3	8	4	0	1	0.5	1	23:30:00	23:30:00	0	3	0		0	0	0			0		0	690	199	2021-06-23 16:51:22	3	0	0
691	4560765928	12	1	1	47	2750	33	72	8100	44.8	23	1	4	1	2	2	8	1	3	12	2	3	3	7.5	5	0	1.5	0.08	1	23:30:00	23:30:00	0	0	2	12	0	0	0			0		0	691	199	2021-08-04 11:10:07	2	0	0
695	4560765944	12	1	2	50	3180	35	75	9850	45	39	1	7	1	2	2	4	3	4	4	2	1	1	7.5	3	0	1.5	0.5	2	23:30:00	23:30:00	0	3	0		0	0	0			0		0	695	199	2021-06-28 09:55:46	3	0	0
698	4560765146	13	1	2	51	3150	36	76	10000	48	34	1	6	1	2	2	8	1	3	12	2	3	1	8.5	5	0	1	0.08	1	23:30:00	23:30:00	0	0	3	12	0	0	0			0		0	698	199	2021-08-23 13:37:54	3	0	0
699	4560767254	13	2	1	48	2600	33	74.6	8300	45	25	1	4	3	2	2	8	3	5	12	2	3	1	7	4	0	2	0.5	1	00:00:00	1 day, 0:00:00	0	3	0		0	0	0			0		0	699	199	2021-09-05 11:22:08	3	0	0
704	4560766665	13	2	1	49	3100	34	74	11000	47	31	1	6	1	2	2	8	1	3	12	2	2	1	7.5	5.5	0	1.5	0.5	2	23:30:00	23:30:00	0	3	0		0	0	0			0		0	704	199	2021-08-23 13:14:45	3	0	0
705	4560766509	13	2	3	50	3600	36	76	10800	44.5	36	1	4	1	2	2	8	3	5	12	2	2	3	7	5	0	2	0.33	1	00:00:00	1 day, 0:00:00	0	2	0		0	0	0			0		0	705	199	2021-08-23 13:11:52	2	0	0
706	4560767726	13	2	3	51	3000	37	72	9500	45	31	1	6	1	1	2	8	3	3	13	2	3	3	8	2.5	0	1	0.17	1	23:00:00	23:00:00	0	1	0		0	0	0			0		0	706	199	2021-09-05 11:36:58	1	0	0
707	5300130133	13	1	1	48	3200	35	78	9850	46.5	36	1	4	1	2	2	8	3	3	12	2	3	1	8	3	0	1	0.17	1	23:00:00	23:00:00	0	1	0		0	0	0			0		0	707	199	2021-09-04 09:43:57	1	0	0
709	4579814721	13	2	3	49	3050	36	74	9000	46	39	1	6	1	2	2	8	1	3	12	2	2	3	8	2	0	1	0.33	1	23:00:00	23:00:00	0	2	0		0	0	0			0		0	709	199	2021-08-23 13:23:21	2	0	0
710	5300130397	13	2	1	53	3655	37	75	10000	47	29	1	4	1	2	2	8	1	3	12	2	1	3	10	4	0	0	0.5	1	21:00:00	21:00:00	0	3	0		0	0	0			0		0	710	199	2021-09-05 21:56:02	3	0	0
713	4560767580	13	1	1	49	2800	35	75	7000	46	30	1	6	1	2	2	8	1	3	12	2	2	3	8	4.5	0	1	0.33	4	23:00:00	23:00:00	0	2	0		0	0	0			0		0	713	199	2021-09-12 10:19:51	2	0	0
714	4560769141	13	2	1	54	3500	34	73	9000	45	27	1	6	3	1	2	8	2	4	0	2	2	1	7	5	0	2	0.17	1	00:00:00	1 day, 0:00:00	0	1	0		0	0	0			0		0	714	199	2021-09-05 21:59:32	1	0	0
715	204546710	13	2	1	48	1840	31	75	7800	44.8	38	1	6	1	2	1	8	3	5	12	2	2	3	7	4	0	2	0.5	2	00:00:00	1 day, 0:00:00	0	3	0		0	0	0			0		0	715	199	2021-09-05 11:25:20	3	0	0
720	4560768668	13	2	1	52	3650		75	9800	45.5	28	1	4	1	1	2	8	2	4	0	2	2	3	7	6	0	2	0.08	1	00:00:00	1 day, 0:00:00	0	0	0		0	0	0			0		0	720	199	2021-09-04 10:05:52	0	0	0
721	4560768749	13	1	2	51	3030	34	78	9900	47.5	38	1	6	1	2	2	8	1	5	9	2	2	1	6.5	5.5	3	2.5	0.33	2	00:30:00	00:30:00	0	2	0		0	3	0	0		0		0	721	199	2021-09-05 21:41:35	5	0	0
722	4272968343	13	2	1	52	3650	37				24	1	4	1	2	2	8	1	5	12	2	2	1	9	3	1	0	0.17	1	22:00:00	22:00:00	0	1	0		0	1	0	0		0		0	722	199	2021-09-05 22:12:52	2	0	0
724	4560763615	13	1	1	48	2120	31	75	6900	45	31	1	5	1	2	1	8	1	4	6	2	1	2	10	0.25	0	0	0.33	2	21:00:00	21:00:00	0	2	0		0	0	0			0		0	724	199	2021-06-23 15:04:38	2	0	0
724	4560763623	13	1	1	47	2375	32	75	9000	44	31	1	5	1	2	1	8	1	4	6	2	1	1	10	0.25	0	0	0.33	4	21:00:00	21:00:00	0	2	0		0	0	0			0		0	724	199	2021-06-23 15:02:26	2	0	0
725	7520006077	13	2	1	52	2900	35	76	8100	42	25	1	6	1	2	2	8	1	3	12	2	2	2	6.5	7	0	2.5	0.5	1	01:30:00	01:30:00	0	3	0		0	0	0			0		0	725	199	2021-08-23 13:33:57	3	0	0
726	5300129941	13	2	2	52	3300	34	75	10000	44	38	1	4	1	1	2	8	3	3	12	2	2	3	7.5	6	0	1.5	0.5	1	23:30:00	23:30:00	0	3	0		0	0	0			0		0	726	199	2021-08-23 13:56:24	3	0	0
729	4560769559	13	2	1	50	3200	34.5	77	9250	45	20	1	4	1	1	2	8	3	3	12	2	2	2	7	6	0	2	0.5	1	01:00:00	01:00:00	0	3	0		0	0	0			0		0	729	199	2021-09-05 21:53:30	3	0	0
732	0	13	1	5	49	3000	33	80	9400	46	37	1	2	1	2	1	8	3	3	12	2	2	1	10.5	1	0	0	0.17	1	21:00:00	21:00:00	0	1	0		0	0	0			0		0	732	199	2021-09-12 10:23:07	1	0	0
733	4560767483	12	2	2	50	3450	34	76	8500	44	32	1	6	1	1	2	8	3	5	12	2	2	2	8	3	0	1	0.33	1	23:00:00	23:00:00	0	2	0		0	0	0			0		0	733	199	2021-09-05 11:35:32	2	0	0
736	4560767130	13	2	2	51	3000	34				59	1	1	1	1	2	8	1	3	12	2	2	3	9	4	0	0	0.5	1	22:00:00	22:00:00	0	3	0		0	0	0			0		0	736	199	2021-09-12 10:31:20	3	0	0
738	4560769486	13	2	2	54	3450	35.5	78	11000	47	28	1	6	1	2	2	8	3	5	12	2	2	1	7	2	0	2	0.17	1	00:00:00	1 day, 0:00:00	0	1	0		0	0	0			0		0	738	199	2021-09-05 21:48:51	1	0	0
742	4560768560	13	2	2	53	3060	35	74	8500	44.5	39	1	7	2	2	2	8	3	3	12	2	2	1	8.5	3.17	4	0.5	0.17	1	22:30:00	22:30:00	0	1	0		0	4	0	0		0		0	742	199	2021-09-04 09:47:58	5	0	0
743	4560768811	13	2	1	52	3350	36	71.5	8980	44.9	24	1	6	1	1	2	8	3	4	5	2	2	1	9	2.5	0	0	0.25	1	22:30:00	22:30:00	0	1	0		0	0	0			0		0	743			1	0	0
744	4560770476	13	1	1	53	3750	36	76	9700	46.5	35	1	7	1	2	2	8	3	5	12	2	2	2	6	5	0	3	0.25	1	00:00:00	1 day, 0:00:00	0	1	0		0	0	0			0		0	744	199	2021-09-18 15:36:18	1	0	0
751	4560766991	13	2	1	49	2500	33	77	9000	45	21	1	4	1	2	2	8	3	4	2	1	2	1	7	6	2	2	0.33	4	00:00:00	1 day, 0:00:00	0	2	0		2	2	1	1	1	0		0	751	199	2021-09-05 11:19:29	7	0	0
753	4560765855	13	2	1	55	3950	36	78	11000	46.5	27	1	7	1	1	2	8	1	3	12	2	2	2	8	2	0	1	0.17	1	23:00:00	23:00:00	0	1	0		0	0	0			0		0	753	199	2021-06-28 10:00:01	1	0	0
754	4560769443	13	2	2	50	2950	35	74	7900	46	25	1	6	1	2	2	8	1	3	12	2	2	2	8	2.5	4	1	0.5	1	23:00:00	23:00:00	0	3	0		0	4	0	0		0		0	754	199	2021-09-05 21:54:52	7	0	0
756	4560767297	13	2	3	43	2400	32	77	11000	45	31	1	2	1	2	1	8	1	3	12	2	2	3	8	6	0	1	0.17	1	23:00:00	23:00:00	0	1	0		0	0	0			0		0	756	199	2021-09-12 10:38:28	1	0	0
757	4560768692	13	1	2	49	2600	33	80	10550	44	29	1	7	3	1	1	8	3	5	12	2	2	1	7	0.67	1	2	0.33	4	00:00:00	1 day, 0:00:00	0	2	0		0	1	0	0		0		0	757	199	2021-09-18 15:41:47	3	0	0
758	4560767610	13	1	2	52	3100	37	74	9000	47.5	36	1	6	3	1	2	8	1	5	12	2	2	3	8	5.5	0	1	0.08	1	23:00:00	23:00:00	0	0	0		0	0	0			0		0	758	199	2021-09-05 11:30:13	0	0	0
759	6240554057	13	2	2	51	2900	35				21	1	3	1	1	2	8	3	4	4	2	2	2	8	4	0	1	0.5	1	23:00:00	23:00:00	0	3	0		0	0	0			0		0	759	199	2021-09-12 10:35:57	3	0	0
760	4560767451	13	2	4	50	2750	35				40	1	3	1	2	2	8	1	3	13	2	2	3	9.5	4	0	0	0.17	1	22:00:00	22:00:00	0	1	0		0	0	0			0		0	760	199	2021-09-05 11:34:06	1	0	0
762	4560767769	13	1	2	49	3000	34	78	11300	46.8	36	1	5	1	2	2	4	1	3	12	2	3	3	8	5	0	1	0.08	1	23:00:00	23:00:00	0	0	0		0	0	0			0		0	762	199	2021-09-05 11:31:38	0	0	0
763	4560068730	13	2	1	54	3850	35	73	8950	44	31	1	4	1	2	2	8	1	3	12	2	2	3	6.5	5.33	2	2.5	0.17	1	01:30:00	01:30:00	0	1	0		0	2	0	0		0		0	763	199	2021-09-05 22:02:34	3	0	0
765	4560769451	13	1	2	51	2900	35	80	11600	48	30	1	5	1	1	1	8	3	5	12	2	2	2	5	3	4	4	0.33	2	23:00:00	23:00:00	0	2	0		0	4	1	1	7	0		0	765	199	2021-09-05 21:39:32	7	0	0
766	4560766835	13	2	2	44	2080	31	74	7200	39.2	31	1	3	1	2	2	6	1	3	12	2	2	1	5	3	0	4	0.5	2	02:00:00	02:00:00	0	3	0		0	0	0			0		0	766	199	2021-08-23 13:18:41	3	0	0
767	4560769168	13	1	2	52	3950	37	80	11200	46.3	30	1	5	1	1	2	8	1	3	12	2	2	2	7	5	4	2	0.13	1	00:00:00	1 day, 0:00:00	0	0	0		0	4	0	0		0		0	767	199	2021-09-18 15:45:41	4	0	0
769	4560768511	13	2	1	52	3060	35				31	1	4	1	2	2	8	1	5	7	2	2	3	6.5	5	0	2.5	0.25	3	00:30:00	00:30:00	0	1	0		0	0	0			0		0	769	199	2021-09-18 15:26:50	1	0	0
774	4560769125	13	1	1	43	1900	31	74.5	8000	45.5	33	1	7	1	2	1	8	2	4	0	2	3	1	8	3	1	1	0.08	2	23:30:00	23:30:00	0	0	0		0	1	0	0		0		0	774	199	2021-09-18 15:40:27	1	0	0
777	4560768145	13	2	1	54	3300	34	72	8000	44	23	1	5	1	2	2	8	1	3	12	2	2	1	8	6	0	1	0.17	1	23:00:00	23:00:00	0	1	0		0	0	0			0		0	777	199	2021-09-12 10:09:15	1	0	0
778	4560769184	13	1	2	55	3950	37	76	9400	47	27	1	6	1	1	2	8	1	3	12	2	2	3	7	3.5	3	2	0.5	1	00:00:00	1 day, 0:00:00	0	3	0		0	3	0	0		0		0	778	199	2021-09-18 15:43:16	6	0	0
779	4560768056	13	1	2	50	3050	36	74	8950	47	30	1	4	1	1	2	8	1	3	12	2	2	2	8.5	2	2	0.5	0.33	1	22:30:00	22:30:00	0	2	0		0	2	0	0		0		0	779	199	2021-09-12 10:27:12	4	0	0
780	4560769532	13	2	1	48	2800	35	76.5	8800	45	34	1	6	1	1	2	8	3	5	12	2	3	2	8.5	3.5	0	0.5	0.5	1	22:30:00	22:30:00	0	3	2	2	0	0	0			0		0	780	199	2021-09-12 10:16:06	5	0	0
781	4560769710	13	2	2	50	3350	35	76.5	9800	46.5	42	1	6	1	1	2	8	3	3	12	2	2	3	9	3	0	0	0.17	1	21:00:00	21:00:00	0	1	0		0	0	0			0		0	781	199	2021-09-05 22:08:17	1	0	0
782	4560768791	13	2	2	49	2650	35	74	8000	44.5	40	1	7	1	1	2	8	1	3	12	2	2	3	8	4	0	1	0.5	1	23:00:00	23:00:00	0	3	0		0	0	0			0		0	782			3	0	0
785	4560768064	13	1	2	58	3075	34	78	9500	46	32	1	7	1	2	2	8	1	3	12	2	3	1	8	4.5	0	1	0.5	1	23:00:00	23:00:00	0	3	0		0	0	0			0		0	785	199	2021-09-29 16:45:52	3	0	0
788	4560769656	13	2	1		3500	34	69	8700	45.7	19	1	4	1	1	2	2	1	3	12	2	2	1	7.5	5	0	1.5	0.5	1	00:00:00	1 day, 0:00:00	0	3	0		0	0	0			0		0	788	199	2021-09-26 10:39:24	3	0	0
790	4560766797	13	1	2	48	2045	32	69	7800	46	36	1	4	1	1	1	8	1	3	12	2	2	3	9	4	0	0	0.5	1	23:00:00	23:00:00	0	3	0		0	0	0			0		0	790	199	2021-09-04 09:45:11	3	0	0
796	7520006115	13	1	2	56	3775	33.5	79	9760	43	30	1	6	1	1	2	8	3	5	12	2	2	3	6	4	0	3	0.5	1	01:00:00	01:00:00	0	3	3	12	0	0	0			0		0	796	199	2021-09-29 16:42:11	6	0	0
797	5300130435	13	1	1	53	3650	35	75	8350	46	35	1	6	1	2	2	8	1	3	12	2	2	1	8	6.5	3	2	0.17	1	00:00:00	1 day, 0:00:00	0	1	0		0	3	0	0		0		0	797	199	2021-09-18 15:44:23	4	0	0
810	2112285351	13	1	1	51	3300	35	75	9000	46.5	26	1	4	1	2	2	8	3	3	12	2	2	2	7	3	3	2	0.17	2	00:00:00	1 day, 0:00:00	0	1	0		0	3	0	0		0		0	810	199	2021-09-26 10:54:03	4	0	0
811	4560770255	13	1	1	56	3200	33	75.5	9500	47.8	29	1	6	1	1	2	8	1	3	12	2	2	3	10	4	0	0	0.08	2	22:00:00	22:00:00	0	0	0		0	0	0			0		0	811	199	2021-09-25 11:59:52	0	0	0
812	4560767475	13	2	2	50	3180	35	77	9900	44.5	27	1	6	1	2	2	8	1	3	12	2	3	3	8	5	0	1	0.25	1	23:00:00	23:00:00	0	1	0		0	0	0			0		0	812	199	2021-08-23 13:20:06	1	0	0
813	4560769753	13	1	1	53	2920	34	74	9000	45.5	27	1	6	3	2	2	8	1	3	12	2	2	3	7	5	0	2	0.33	4	00:00:00	1 day, 0:00:00	0	2	0		0	0	0			0		0	813			2	0	0
815	4560768323	13	2	2	52	3350	35.5	78	9300	45	25	1	4	1	2	2	8	1	3	12	2	2	3	7	4	0	2	0.5	1	00:00:00	1 day, 0:00:00	0	3	0		0	0	0			0		0	815	199	2021-09-04 10:07:25	3	0	0
816	4560768846	13	1	1	52	3570	35				27	1	6	1	1	2	8	1	3	12	2	2	3	8	4	0	1	0.25	3	23:00:00	23:00:00	0	1	0		0	0	0			0		0	816			1	0	0
817	4560767920	13	2	2	56	3400	36	81.5	10600	45.7	32	1	6	1	2	2	8	1	3	12	1	2	3	6	5	2	2.5	0.67	1	00:30:00	00:30:00	0	4	0		0	2	1	1	12	0		0	817	199	2021-09-05 22:03:54	7	0	0
821	4560768013	13	1	2	47	2250	34	74	9100	46.5	31	1	6	1	1	2	8	1	3	12	2	2	3	7.5	6	3	2	0.08	1	22:30:00	22:30:00	0	0	0		0	3	0	0		0		0	821	199	2021-09-05 21:49:58	3	0	0
823	411709356	13	1	2	52	3200	38	79	9700	47	31	1	4	1	2	2	8	2	4	12	2	2	3	8	3	0	1	0.08	2	23:00:00	23:00:00	0	0	0		0	0	0			0		0	823			0	0	0
827	4560769631	13	1	1	53	2990	35				25	1	6	1	1	2	8	1	3	12	2	2	3	9.5	2	0	0	0.33	1	22:30:00	22:30:00	0	2	0		0	0	0			0		0	827	199	2021-09-29 15:29:52	2	0	0
835	4560770298	13	1	2	52	3435	36	75	9000	47.8	33	1	6	1	2	2	8	3	3	12	2	2	1	7	4	0	2	0.25	1	00:00:00	1 day, 0:00:00	0	1	0		0	0	0			0		0	835	199	2021-09-29 16:59:49	1	0	0
837	4560769117	13	2	1	47	2350	33	71	7500	43	33	1	4	1	1	2	8	3	3	12	2	2	1	8	3	0	1	0.08	1	23:00:00	23:00:00	0	0	0		0	0	0			0		0	837			0	0	0
838	4560769737	13	1	1	50	2950	36	78	9000	45	23	1	4	1	1	2	8	3	3	12	2	2	3	9	3	2	0	0.33	1	22:00:00	22:00:00	0	2	0		0	2	0	0	12	0		0	838	199	2021-09-05 21:52:12	4	0	0
843	4560769575	13	2	2	50	2700	35	73.5	8050	46	35	1	5	1	2	1	8	1	3	12	2	3	3	7	3.5	4	2	0.08	1	00:00:00	1 day, 0:00:00	0	0	0		0	4	0	0		0		0	843	199	2021-09-05 22:00:39	4	0	0
846	456769761	13	2	2	53	3620	36	72	7500	44	28	1	6	1	2	2	8	3	3	12	2	2	2	7	4	0	2	0.25	2	00:00:00	1 day, 0:00:00	0	1	0		0	0	0			0		0	846	199	2021-09-26 10:36:28	1	0	0
847	4560767009	13	1	1	49	1790	30	74.5	8600	46.5	24	1	6	1	1	1	4	3	5	12	2	2	3	7	4	0	2	0.33	1	00:00:00	1 day, 0:00:00	0	2	0		0	0	0			0		0	847	199	2021-08-29 09:28:36	2	0	0
847	4560767009	13	1	1	49	1790	30	74.5	8600	46.5	24	1	6	1	1	1	4	3	5	12	2	2	3	7	4	0	2	0.33	1	00:00:00	1 day, 0:00:00	0	2	0		0	0	0			0		0	847	199	2021-08-29 09:28:36	2	0	0
851	4560769894	13	1	2	48	2875	34	75	10000	45.5	31	1	4	1	2	2	8	1	3	12	2	3	1	7	4	2	2	0.08	1	00:00:00	1 day, 0:00:00	0	0	0		0	2	0	0		0		0	851	199	2021-09-05 21:47:47	2	0	0
853	4560769249	13	1	3	48	2750	34	72	8000	44.5	33	1	4	1	2	2	8	3	4	6	2	1	1	6	3	0	3	0.33	1	00:30:00	00:30:00	0	2	0		0	0	0			0		0	853	199	2021-09-26 10:42:30	2	0	0
874	4560769427	13	1	2	36	1130		73	7400	46.6	33	1	5	1	2	1	8	3	4	5	2	2	1	8	2.5	0	1	0.08	1	23:00:00	23:00:00	0	0	0		0	0	0			0		0	874	199	2021-09-05 21:45:52	0	0	0
926	4560768961	13	1	3	47	2070	33	73	10000	44.8	33	1	1	1	2	1	8	3	5	12	2	2	3	7	1	0	2	0.33	2	00:00:00	1 day, 0:00:00	0	2	0		0	0	0			0		0	926	199	2021-09-05 21:43:09	2	0	0
926	4560768978	13	1	3	47	2060	33	73	9500	44.5	33	1	1	1	2	1	8	3	5	12	2	2	1	7	1	0	2	0.33	2	00:00:00	1 day, 0:00:00	0	2	0		0	0	0			0		0	926	199	2021-09-05 21:44:31	2	0	0
933	4560770778	13	1	2	48	1420	32	73	8000	46	34	1	6	1	2	2	8	3	4	2	2	2	1	7	5	0	2	1	4	00:00:00	1 day, 0:00:00	0	6	0		0	0	0			0		0	933	199	2021-09-25 11:11:56	6	0	0
10695	1278981748	12	1	1	54	3500	36	76	10700	47	40	1	3	1	2	2	8	3	5	12	2	3	1	10	2	0	0.25	0.08	1	22:00:00	22:00:00	0	0	0		0	0	0	0		0		0	10695	261	2021-07-09 19:07:01	0	0	0
10701	1101158890	13	1	1	56	3800	35	76	12500		25	1	4	1	2	2	8	3	5	13	2	3	3	8	4	2	1	1	1	23:00:00	23:00:00	0	6	0		0	2	0	0		0		0	10701	218	2020-10-28 10:50:51	8	0	0
10704	1279026421	13	2	2	50	3200	32		7800		37	1	4	1	1	2	8	1	3	13	2	3	3	9	4	4	1	0.17	1	23:00:00	23:00:00	0	1	0		1	4	0	0		0		0	10704	261	2021-07-10 22:17:22	6	0	0
10708	1279120215	12	1	2	51	2645	33		8700		40	1	4	1	2	2	8	3	4	2	2	3	3	9	5	0	0	0.33	1	22:00:00	22:00:00	0	2	0		0	0	0	0		0		0	10708	152	2021-01-15 22:17:15	2	0	0
10709	1279075759	12	1	1	58	4300	35	76	9450		25	1	4	1	2	2	8	1	3	12	2	2	2	9	5	2	0	0.17	1	22:00:00	22:00:00	0	1	0		0	2	0	0		0		0	10709	218	2020-10-28 11:32:08	3	0	0
10710	0	12	1	1	50	2950	34		11000		33	1	4	1	1	2	8	3	4	3	2	3	2	4	6	2	1	0.25	3	23:00:00	23:00:00	0	1	0		0	2	0	0		1		0	10710	218	2021-07-12 20:21:17	4	0	0
10713	1279121981	12	1	3	53	3400	36				34	1	7	1	1	2	8	1	3	12	2	2	3	9	4	3	1	0.25	1	23:00:00	23:00:00	0	1	0		0	3	0	0		0		0	10713	218	2020-12-01 09:19:29	4	0	0
10716	5410591844	12	2	4	42	1660	27		9000		35	1	2	1	2	1	8	3	4	2	2	3	3	2.5	5	2	0.5	0.17	3	22:30:00	22:30:00	0	1	0		0	2	0	0		0		0	10716	218	2020-12-09 10:51:20	3	0	0
10718	1131347005	12	2	2	52	2755	35.5	71	8200	45	33	1	4	1	2	2	8	1	3	12	2	3	3	7	4	2	2	0.17	1	00:00:00	1 day, 0:00:00	0	1	0		0	2	0	0		0		0	10718	123	2021-07-05 09:57:02	3	0	0
10720	7780034151	12	2	2	50	3385	35				35	1	4	1	2	2	8	3	5	12	2	3	1	9	5	2	0.17	0.17	1	22:00:00	22:00:00	0	1	0		2	2	0	0		0		0	10720	261	2021-07-12 19:38:29	5	0	0
12145	6330237484	13	1	2	48	2800	35	75	8200	48	28	1	4	1	1	2	8	3	3	13	2	3	1	7	5	0	2	0.17	1	00:00:00	1 day, 0:00:00	0	1	0		0	0	0			0		0	12145	261	2020-10-02 19:32:55	1	0	0
12147	1279024331	13	2	2	49.5	2700	34.5				35	1	6	1	2	2	8	3	4	2	2	3	1	8.5	3	0	0.5	0.5	2	22:30:00	22:30:00	0	3	0		0	0	0			0		0	12147	152	2020-10-23 00:50:22	3	0	0
12150	0	13	1	1	54	3150	36		10000		26	1	5	1	2	2	8	3	4	5	2	3	3	8	7.5	0	1	0.25	2	23:00:00	23:00:00	0	1	0		0	0	0			0		0	12150	152	2020-10-06 20:10:44	1	0	0
12151	174023930	12	2	1	47	2900	34		10000		30	1	4	1	2	2	8	1	3	12	2	3	1	7	5	0	2	0.08	1	00:00:00	1 day, 0:00:00	0	0	0		0	0	0			0		0	12151	261	2020-09-27 13:06:29	0	0	0
12154	1279038071	12	2	1	52	3200	36	78	9700	47	32	1	6	1	2	2	8	1	3	12	2	3	3	7	3	0	2	0.33	1	00:00:00	1 day, 0:00:00	0	2	0		0	0	0	0		0		0	12154	123	2021-04-24 14:17:24	2	0	0
12155	1279004223	12	2	3	51	3430	34.5	76	9700		29	1	6	1	1	2	8	1	3	12	2	3	3	8	2	0	0	0.25	1	22:00:00	22:00:00	0	1	0		0	0	0			0		0				1	0	0
12156	1279011920	13	2	2	49	3300	35	70	10200		31	1	4	2	2	2	8	1	3	13	2	3	2	7.5	6.5	0	1.5	0.02	1	23:30:00	23:30:00	0	0	0		0	0	0			0		0				0	0	0
12159	1279015152	13	1	2	53	2850	36	75	8500	43	28	1	4	1	2	2	8	1	3	12	2	3	3	9	5	0	2	0.5	1	22:00:00	22:00:00	0	3	0		0	0	0			0		0	12159	261	2020-09-17 11:24:48	3	0	0
12160	0	13	2	2	48	3300	34		10000		27	1	6	1	1	2	8	1	3	13	2	3	2	8.5	4	0	0.5	0.17	2	22:30:00	22:30:00	0	1	0		0	0	0			0		0	12160	123	2021-04-24 14:38:10	1	0	0
12166	1279072024	12	1	1	50	3220	35				29	1	6	1	2	2	8	1	3	12	2	3	1	8.5	6	0	0.5	0.33	1	22:30:00	22:30:00	0	2	0		0	0	0			0		0	12166	123	2021-04-24 14:44:21	2	0	0
12167	1279071745	12	1	1	47	2740	37				31	1	6	3	2	2	8	1	5	12	2	2	2	8.5	4	0	0.5	0.17	1	22:30:00	22:30:00	0	1	0		0	0	0			0		0				1	0	0
12169	1279069392	12	1	1	51	3200	34	67	8500		28	1	6	1	1	2	8	3	5	12	2	3	3	8	6	0	1	0.08	2	23:00:00	23:00:00	0	0	0		0	0	0			0		0	12169	123	2021-04-24 14:50:37	0	0	0
12173	1279255293	12	2	1	50	2990	30	80	9200		23	1	4	1	1	2	8	1	1	12	2	3	3	3	2.5	1	0	0.25	1	21:00:00	21:00:00	0	1	0		0	1	0	0		0		0	12173	218	2021-07-22 14:23:15	2	0	0
12174	1279268948	12	2	1	50.5	2950	37.5				37	1	7	3	1	2	8	2	4	0	2	3	1	8	4.5	0	0	0.17	4	23:00:00	23:00:00	0	1	0		0	0	0			0		0	12174	123	2021-07-31 18:55:33	1	0	0
12175	1279254645	12	2	2	56	3025	33				38	1	5	1	2	2	8	3	4	2	2	3	3	6	5.5	0	0	1	1	01:00:00	01:00:00	0	6	0		0	0	0			0		0	12175	123	2021-06-17 19:25:30	6	0	0
12178	1279269812	12	1	2	52	3980	37	75	10000	47	31	1	6	1	1	2	8	1	3	12	2	3	2	8	3.5	0	0	0.25	1	23:00:00	23:00:00	0	1	0		0	0	0			0		0	12178	123	2021-08-01 19:33:08	1	0	0
12179	1279239131	12	2	1	49	2850	33				24	1	4	1	1	2	8	1	3	12	2	3	3	6	5	0	0	0.25	1	01:00:00	01:00:00	0	1	0		0	0	0			0		0	12179	123	2021-07-12 10:09:36	1	0	0
12180	1279261293	12	1	1	49	3090	34				34	1	5	1	2	2	8	1	3	12	2	3	3	9	4	0	0	0.17	1	22:00:00	22:00:00	0	1	0		0	0	0			0		0	12180	123	2021-07-18 14:13:19	1	0	0
12181	1279250208	12	1	2	48	3100	32	80	10200	45.5	27	1	4	1	1	2	8	1	3	12	2	3	1	7	3	0	0	0.25	1	01:00:00	01:00:00	0	1	0		0	0	0			0		0	12181	123	2021-06-17 13:58:29	1	0	0
12182	4611906825	12	1	2	47	2800	33.5	72	10000	45	28	1	4	1	2	2	8	1	3	12	2	2	3	8	2.5	0	0	0.17	1	22:30:00	22:30:00	0	1	0		0	0	0			0		0	12182	123	2021-08-28 10:43:12	1	0	0
12189	1279284285	12	1	1	49	3380	35.5	81	9000	47	34	1	6	1	1	2	8	1	3	12	2	3	1	10.5	4.5	0	0	0.33	1	20:30:00	20:30:00	0	2	0		0	0	0			0		0	12189	123	2021-08-28 10:57:12	2	0	0
12192	1279286601	12	2	2	47	3150	32				36	1	4	1	1	2	8	3	5	12	2	3	2	9	3.5	0	0	0.17	1	22:00:00	22:00:00	0	1	0		0	0	0			0		0	12192	123	2021-08-02 19:23:58	1	0	0
13547	1279030811	12	2	2	46	2890	33.5	78	9350		35	1	5	1	2	2	8	1	3	6	2	2	3	10	2	0	0.33	0.08	1	00:00:00	1 day, 0:00:00	0	0	0		0	0	0			0		0	13547	151	2021-02-17 13:11:50	0	0	0
13559	1279044772	12	1	2	50	3550	31				32	2	6	1	1	2	8	3	5	12	1	2	3	9	4	2	0	0.25	3	22:00:00	22:00:00	0	1	0		0	2	0	0		0		0	13559	261	2020-09-26 14:34:53	3	0	0
13561	1279053283	12	2	2	51	3800	34.5	75	9500	43	36	1	6	1	1	2	8	1	3	5	2	2	3	9	5	2	3	0.17	1	23:00:00	23:00:00	0	1	0		1	2	0	0		0		0	13561	151	2020-12-20 11:00:10	4	0	0
13564	1279089997	12	1	3	50	2730	36.5	75	9700		36	1	4	1	2	2	8	1	5	12	2	3	2	7	5	0	1.5	0.33	1	23:30:00	23:30:00	0	2	0		0	0	0	0		0		0	13564	123	2021-04-24 15:08:02	2	0	0
13565	1279119888	12	2	1	52	2900	33		8800		37	1	6	1	1	2	8	3	3	4	2	2	3	7	5	0	1	0.17	1	22:00:00	22:00:00	0	1	0		0	0	0	0		0		0	13565	151	2021-01-20 10:50:41	1	0	0
13566	1279199496	12	2	2	50	3060	33	79	10770	43	39	1	4	1	1	2	8	1	3	4	2	2	2	6	3	0	2	0.33	2	23:00:00	23:00:00	0	2	0		0	0	0	0		0		0	13566	151	2021-01-20 10:58:15	2	0	0
13579	1279271469	13	1	2	44	2250	30				28	1	5	1	1	2	8	1	1	0	2	3	3	9	4.5	2	0	0.17	1	21:30:00	21:30:00	0	1	0		0	2	0	0		0		0	13579	218	2021-08-28 12:59:01	3	0	0
13582	1279261145	12	1	1	47.5	2830		76	8600	43	33	1	6	1	1	2	8	1	3	12	2	3	3	7	5	0	0	0.25	1	00:00:00	1 day, 0:00:00	0	1	0		0	0	0	0		0		0	13582	152	2021-07-23 12:24:56	1	0	0
16064	1279018755	13	1	1	52	3200	34	79	10500	47	37	1	5	1	1	2	8	1	3	13	2	3	3	7.83	4	0	0	0.17	1	23:00:00	23:00:00	0	1	0		0	0	0			0		0	16064	123	2020-11-02 17:39:40	1	0	0
16077	1279073039	12	2	3	45	2800	30				33	1	2	1	2	1	8	1	3	12	1	3	3	10	3	3	1	0.25	1	00:00:00	1 day, 0:00:00	0	1	0		4	3	0	0		0		0	16077	218	2020-10-27 12:59:26	8	0	0
16080	1279152001	12	2	1	52	3200	35	70	8700	45	29	1	6	1	2	2	8	1	3	5	2	3	3	4.5	6	0	3.5	0.25	1	02:30:00	02:30:00	0	1	0		0	0	0			0		0	16080	123	2021-01-31 18:17:18	1	0	0
16081	1279159911	12	2	1	48	2700	32				26	1	6	1	1	2	8	3	3	10	2	3	1	6	2.5	0	0	0.08	1	01:00:00	01:00:00	0	0	0		0	0	0			0		0	16081	123	2021-02-11 17:55:29	0	0	0
16082	1111111111	12	2	1	56	4000	34.5				23	1	5	1	1	2	8	1	3	12	2	3	3	9.5	4	0	0	0.33	1	22:30:00	22:30:00	0	2	0		0	0	0			0		0	16082	123	2021-03-06 13:28:20	2	0	0
16083	1279191409	12	2	1	53	2950	34				31	1	3	1	1	2	8	3	5	12	2	3	1	7.5	5.5	0	0	0.25	2	23:30:00	23:30:00	0	1	0		0	0	0			0		0	16083	123	2021-04-10 14:56:57	1	0	0
16085	1279188742	12	1	1	49	3010	34	75	9500		29	1	6	1	1	2	8	1	3	12	2	3	3	8.5	2	0	0	0.25	1	22:30:00	22:30:00	0	1	0		0	0	0			0		0	16085	123	2021-04-07 18:41:07	1	0	0
16087	1279182679	12	1	1	54	2640	35	76	9700		26	1	5	1	2	2	8	1	3	12	2	3	3	9.5	1	0	0	0.17	1	21:30:00	21:30:00	0	1	0		0	0	0	0		0		0	16087	261	2021-07-12 18:53:08	1	0	0
16092	1279246431	12	2	2	50.5	3440	34		8900		28	1	6	1	2	2	8	1	3	12	2	3	1	8	3	0	0	0.17	1	23:00:00	23:00:00	0	1	0		0	0	0			0		0	16092	123	2021-07-12 10:48:04	1	0	0
17090	1279017716	13	1	1	50	3500	36		10000		23	1	5	1	1	2	8	1	3	13	2	3	3	9	4	3	0	0.17	1	22:00:00	22:00:00	0	1	0		0	3	0	0		0		0	17090	218	2020-10-27 16:21:29	4	0	0
18553	1278872396	12	1	3	49	2730	33				31	1	4	1	2	2	8	1	3	12	2	2	2	8	3	1	1	0.33	1	23:00:00	23:00:00	0	2	0		3	1	0	0		0		0	18553	201	2021-01-15 13:25:12	6	0	0
18597	1279027053	13	1	1	50	2950	34				29	1	4	1	1	2	8	3	5	13	1	3	3	9	6	3	3.5	0.25	1	22:30:00	22:30:00	0	1	0		0	3	0	0		0		0	18597	123	2021-05-12 20:56:39	4	0	0
18598	1279042184	13	1	2	50	3200	34	74	9500		37	1	6	1	1	2	8	1	3	13	1	3	3	10	5	3	0	0.17	1	22:00:00	22:00:00	0	1	0		0	3	0	0		0		0	18598	261	2021-07-11 19:48:26	4	0	0
18600	1278986391	13	1	2	42	3500	32		9500		32	1	6	1	1	2	8	1	3	13	2	3	3	11	1	0	0	0	5	23:00:00	23:00:00	0	0	0		0	0	0	0		0		0	18600	123	2021-05-12 21:08:08	0	0	0
18605	1279031662	12	1	1	49	2660	39	73	10000	48	24	1	5	1	1	1	8	3	1	12	2	3	3	7.5	3	0	0	0.17	1	23:00:00	23:00:00	0	1	0		1	0	0	0		0		0	18605	261	2020-09-29 19:19:09	2	0	0
18606	1279023066	12	2	3	47	3100	36	71	8500	45.8	29	1	4	1	1	2	8	1	3	12	2	3	1	8	4	0	1	0.08	1	23:00:00	23:00:00	0	0	0		0	0	0			0		0	18606	123	2021-05-12 21:13:31	0	0	0
18607	1279075244	12	2	1	49	2850	34	65	9000	45	25	1	4	3	2	2	8	3	4	3	2	2	3	9	2	1	1	0.25	2	22:00:00	22:00:00	0	1	0		0	1	0	0		1	3	0	18607	218	2020-09-26 12:59:14	3	0	0
18610	1299020091	12	2	2	50	2950	33	68	8800	46	31	1	6	1	1	2	8	3	3	12	2	2	1	10	2	0	0.25	0.25	1	23:00:00	23:00:00	0	1	0		0	0	0	0		0		0	18610	123	2021-05-12 21:15:36	1	0	0
18611	1279186739	12	1	4	49	2850	34	76	10100	46.5	43	1	4	1	1	2	8	3	3	12	2	3	3	7	6	0	0	1	1	00:00:00	1 day, 0:00:00	0	6	0		0	0	0			0		0	18611	123	2021-04-07 18:24:27	6	0	0
18614	5100627255	12	2	2	48	2740	35		8000		26	1	4	1	2	2	8	1	3	12	2	3	1	7.75	2	0	0	0.25	1	23:00:00	23:00:00	0	1	0		0	0	0			0		0	18614	123	2020-10-26 12:08:35	1	0	0
18615	1279052521	12	1	2	51	2680	35	79	10000	47	29	1	4	1	1	2	8	1	3	12	2	3	2	9	2	0	0	0.5	1	22:00:00	22:00:00	0	3	0		0	0	0	0		0		0	18615	201	2020-09-13 15:41:35	3	0	0
18888	1279031824	12	1	1	49	3300	35.5	77	10800	43	18	1	4	1	1	2	8	1	3	12	2	3	3	8	4.5	0	1	0.17	1	23:00:00	23:00:00	0	1	0		0	0	0	0		0		0				1	0	0
18891	1279018674	12	1	1	52	3200	35.5	76	8850	40	31	1	6	1	2	2	8	3	5	12	2	3	2	8	4	0	1	0.17	1	23:00:00	23:00:00	0	1	0		0	0	0			0		0	18891	261	2020-09-27 22:44:54	1	0	0
18892	1270902364	12	2	1	51	3320	34	77	9200	45	28	1	4	1	2	2	8	3	5	12	2	3	2	8	4	0	1	0.17	1	23:00:00	23:00:00	0	1	0		0	0	0			0		0	18892	242	2020-09-18 00:40:11	1	0	0
18893	1279036672	12	1	1	49	2800	37	75	8700		29	1	6	1	2	2	8	1	3	12	2	3	3	8	5	0	1	0.5	1	23:00:00	23:00:00	0	3	0		0	0	0	0		0		0	18893	152	2020-10-08 12:07:06	3	0	0
18896	1279035307	12	2	1	54	3100			9100		33	1	6	1	1	2	8	1	3	12	2	3	2	8.5	4	0	0.5	0.17	1	22:30:00	22:30:00	0	1	0		0	0	0			0		0				1	0	0
18898	1279033312	13	2	2	44	2800	34.5		7700		38	1	4	1	2	2	1	3	5	13	2	3	2	7	3.5	0	2	0.08	1	22:30:00	22:30:00	0	0	0		0	0	0			0		0	18898	267	2020-10-03 19:36:18	0	0	0
18901	1279017546	12	1	2	56	3840	34	79	10500	48	32	1	6	1	2	2	8	1	3	12	2	3	3	8	4.5	0	1	0.17	1	23:00:00	23:00:00	0	1	0		0	0	0			0		0	18901	261	2020-09-27 11:04:37	1	0	0
18904	1279017546	12	1	4	52	3600	36		9400		40	1	3	1	1	2	8	1	3	12	1	3	2	9	1.5	0	0	0.25	1	22:00:00	22:00:00	0	1	0		0	0	0			0		0	18904	152	2020-10-05 15:19:51	1	0	0
18905	1279016124	13	2	2		2440					26	1	4	1	2	1	3	3	4	2	2	3	1	8	4	0	1	1.5	1	23:00:00	23:00:00	0	6	0		0	0	0	0		0		0	18905	152	2020-11-02 23:40:41	6	0	0
18908	1279038764	12	2	1	49	2900	34	74	9000	44	26	1	6	1	2	2	8	1	3	12	2	3	3	7.5	5	0	1.5	0.5	1	23:30:00	23:30:00	0	3	0		0	0	0			0		0	18908	123	2021-05-12 21:30:19	3	0	0
18909	1279042745	12	2	2	50	3720	37	80	12000	44	31	1	3	1	2	2	8	1	3	12	1	3	3	8	4	0	1	0.17	1	23:00:00	23:00:00	0	1	0		0	0	0			0		0	18909	152	2020-10-05 15:08:46	1	0	0
18910	0	12	2	3	52	3700	37		8500		33	1	4	1	1	2	8	1	3	12	2	2	1	8.5	4	0	0.5	0.17	1	22:30:00	22:30:00	0	1	0		0	0	0			0		0	18910	152	2020-10-08 12:05:31	1	0	0
19031	1278989846	13	2	2	51.5	3240	36.5				39	1	6	1	1	2	8	1	3	12	2	3	1	9	2	0	0	0.17	1	23:50:00	23:50:00	0	1	0		0	0	0			0		0	19031	261	2021-07-09 19:20:35	1	0	0
19035	1279000228	13	1	2	51	3275	33.5	75	11300	44	37	1	5	1	2	2	8	3	5	13	2	3	1	8	5	0	1	0.25	1	23:00:00	23:00:00	0	1	0		0	0	0			0		0	19035	123	2021-05-12 21:32:07	1	0	0
19036	1279029145	12	1	2	54	3505	34	76	11100	46	29	1	4	1	1	2	8	1	3	12	2	3	2	11	8	0	1	0.17	1	23:00:00	23:00:00	0	1	0		0	0	0			0		0	19036	123	2021-05-12 21:33:08	1	0	0
19037	1279022035	12	2	2	52	3115	34.8	71.5	9100	44	30	1	6	1	2	2	8	3	5	8	2	3	3	11	8	0	1	0.17	1	23:00:00	23:00:00	0	1	0		0	0	0	0		0		0	19037	123	2021-05-12 21:34:30	1	0	0
19039	1279093455	12	2	2	43	2450	33		7600	42	32	1	2	1	1	2	8	1	3	12	2	3	3	7	5	0	2	0.25	1	00:00:00	1 day, 0:00:00	0	1	0		0	0	0	0		0		0	19039	261	2021-07-11 20:08:12	1	0	0
19348	1278992286	13	2	3	51	2900	34.5	77	10200	46.5	36	1	5	1	1	2	8	1	3	13	2	1	3	7.83	6	0	0	0.17	1	23:00:00	23:00:00	0	1	0		0	0	0			0		0	19348	123	2020-09-15 12:10:16	1	0	0
19357	1279032782	13	1	2	50	3960	35	75	10500	45.5	39	1	6	1	2	2	8	1	3	12	2	2	3	10	2	3	0	0.17	1	21:00:00	21:00:00	0	1	0		0	3	0	0		0		0	19357	267	2020-10-03 13:45:52	4	0	0
19358	1279016744	13	2	2	49	2800	33.5	67	10800	43.5	36	1	4	1	1	2	8	1	3	13	2	3	1	9	5	3	0	0.25	1	22:00:00	22:00:00	0	1	0		0	3	0	0		0		0	19358	123	2021-05-12 21:35:49	4	0	0
19361	1279028335	13	1	2	53	3240	36	80	11500	47.5	36	1	6	1	2	2	8	1	3	13	1	3	3	6	4	3	2	0.33	1	00:00:00	1 day, 0:00:00	0	2	0		0	3	0	0		0		0	19361	123	2021-05-12 21:38:17	5	0	0
19363	5100624094	13	2	2	49	2900	33	72	7000	45	27	1	6	1	2	2	8	1	3	13	2	3	3	9	2	3	1	0.33	1	21:00:00	21:00:00	0	2	1	2	0	3	0	0		0		0	19363	123	2021-05-12 21:38:58	6	0	0
19366	1279021543	13	1	1	51	3600	34	76	9600	45	25	1	6	1	1	2	8	1	3	13	2	2	2	8	4	2	1	0.25	1	23:00:00	23:00:00	0	1	0		0	2	0	0		0		0	19366	123	2021-05-12 21:39:42	3	0	0
19367	1279039205	12	1	1	50	3200	36	80	10000	47	32	1	7	3	1	2	8	3	4	2	2	2	3	8	5	2	1	0.17	2	23:00:00	23:00:00	0	1	0		0	2	0	0		0		0	19367	218	2020-10-28 10:17:27	3	0	0
19368	1279056101	12	1	2	51	3300	36	78	10500	46	32	1	5	1	1	2	8	1	5	12	2	3	3	7.33	3.5	0	0	0.17	1	23:30:00	23:30:00	0	1	0		0	0	0			0		0	19368	123	2020-09-14 18:52:16	1	0	0
19369	1279035854	13	1	2	48	2700	32				32	1	6	1	1	2	8	1	3	13	2	3	1	5.5	5	0	0	0.5	1	00:30:00	00:30:00	0	3	0		0	0	0			0		0	19369	123	2020-09-14 19:11:00	3	0	0
20170	1279033649	13	2	1	51	3370	34	82	11000		32	1	4	1	1	2	8	3	4	6	2	2	3	6.5	6	0	2.5	0.33	1	00:30:00	00:30:00	0	2	0		0	0	0			0		0	20170	123	2021-05-12 21:41:25	2	0	0
20176	1279029021	13	1	1	58	4260	36	74	12000	48	28	1	6	1	2	2	8	1	3	13	2	3	1	9	2	3	0.08	0.17	1	21:00:00	21:00:00	0	1	0		0	3	0	0		0		0	20176	123	2021-05-12 21:48:07	4	0	0
20177	1279045191	13	1	2	35	3450	35	71	9100		33	1	4	1	2	2	8	1	3	13	2	3	3	11	2	3	0.17	0.33	1	22:00:00	22:00:00	0	2	0		0	3	0	0		0		0	20177	218	2020-10-27 12:39:02	5	0	0
20179	1279056293	12	2	2	49	2500	33.5		8000		27	1	4	1	1	2	8	1	3	12	2	3	3	8	4	0	1	0.03	3	23:00:00	23:00:00	0	0	0		0	0	0	0		0		0	20179	152	2020-10-30 16:16:32	0	0	0
20182	1279112077	12	1	1	53	3500	35		9800		31	1	6	1	1	2	8	1	3	12	2	2	3	5	5.5	2	2	0.17	1	00:00:00	1 day, 0:00:00	0	1	0		0	2	0	0		0		0	20182	123	2021-05-13 20:45:43	3	0	0
20183	1279049863	13	2	1	49	3150	36		6600		33	1	4	1	1	2	8	3	3	13	2	2	3	6	2	3	2	0.25	1	00:00:00	1 day, 0:00:00	0	1	0		3	3	0	0		0		0	20183	202	2020-10-20 20:25:31	7	0	0
20184	1279085703	12	2	1	49	2760	34.5	89	9800		25	1	4	1	1	2	8	1	3	12	2	2	1	6	6.5	0	3	0.5	1	01:00:00	01:00:00	0	3	0		0	0	0			0		0	20184	123	2021-05-12 21:53:53	3	0	0
20185	1279066237	12	1	3	48	3500	36				30	1	4	1	2	2	8	1	3	12	2	3	3	9	3	0	1	0.5	1	22:00:00	22:00:00	0	3	0		0	0	0	0		0		0	20185	261	2021-07-11 19:58:16	3	0	0
20186	1279077018	13	2	2	49	3180	34.5				29	1	6	1	1	2	8	1	3	13	2	3	1	7.5	3	0	0	0.5	1	23:00:00	23:00:00	0	3	0		0	0	0			0		0	20186	123	2021-05-12 21:54:29	3	0	0
20192	1279166533	12	2	1	47	2860	36		10000		29	1	5	1	1	2	8	3	5	12	2	3	3	7.5	7	0	0	0.5	1	23:30:00	23:30:00	0	3	0		0	0	0			0		0	20192	123	2021-03-06 14:08:34	3	0	0
20193	1279091042	13	2	2	49	3700	34				36	1	5	1	2	2	8	3	5	13	2	3	3	6	2	0	0.08	0.25	3	00:00:00	1 day, 0:00:00	0	1	1	2	0	0	0	0		0		0	20193	267	2020-10-03 12:38:34	2	0	0
20196	1201142391	12	2	1	54	3300	36.5	71	9000	47	23	1	6	1	1	2	8	1	3	12	2	2	3	7	1.5	3	2	0.25	1	00:00:00	1 day, 0:00:00	0	1	0		0	3	0	0		0		0	20196	218	2020-09-06 07:43:12	4	0	0
20198	1279029412	13	1	2	49	3650	36	77	9800	47	30	1	6	1	2	2	8	1	3	12	2	2	2	9	2	3	0	0.17	1	21:00:00	21:00:00	0	1	1	3	0	3	0	0		0		0	20198	261	2020-09-17 22:59:04	5	0	0
20199	4670689819	13	1	3	51	3250	33	74	10800	43	38	1	2	1	2	2	8	1	3	13	2	3	3	9	2.5	0	0	0.17	1	21:00:00	21:00:00	0	1	0		0	0	0	0		0		0	20199	218	2020-10-20 08:57:53	1	0	0
20200	1279030607	12	1	2	50	3100	34	85	11000		36	1	4	1	2	2	8	3	4	2	2	3	3	10	2	2	0	0.25	2	21:00:00	21:00:00	0	1	0		0	2	0	0		0		0	20200	261	2020-09-27 21:01:26	3	0	0
20201	6600398280	12	2	2	48	3400	38.5				39	1	6	1	2	2	8	3	4	6	2	2	3	8	1.5	3	0	0.25	4	22:00:00	22:00:00	0	1	0		0	3	0	0		0		0	20201	261	2020-09-16 13:12:03	4	0	0
20202	5100627468	12	2	1	53	2670	33		8100		25	1	4	1	1	2	8	1	3	12	2	3	2	7	7	0	0	0.25	1	00:00:00	1 day, 0:00:00	0	1	0		0	0	0			0		0	20202	123	2020-10-11 13:04:30	1	0	0
20203	1279047526	12	2	3	50	3025	35	77	9400	45	29	1	4	1	2	2	8	1	3	12	2	3	3	8.5	2	0	0	0.5	1	22:30:00	22:30:00	0	3	0		0	0	0			0		0	20203	123	2020-10-15 13:37:09	3	0	0
20204	1131339241	12	2	2	49	2850	35	74	7900	46	32	1	4	1	2	2	8	1	3	12	2	3	3	9	3	0	0	0.17	1	22:00:00	22:00:00	0	1	0		0	0	0	0		0		0	20204	123	2020-10-26 11:25:32	1	0	0
20205	1131339525	12	2	2	47	2790	34				30	1	6	1	2	2	8	1	3	12	2	3	1	9.75	2	0	0	0.25	2	21:15:00	21:15:00	0	1	0		0	0	0			0		0	20205	123	2020-10-14 11:46:39	1	0	0
20206	1279143045	12	1	4	51	3465	37		9500		42	1	4	1	2	2	8	3	3	12	2	3	1	7	5	0	0	0.17	1	00:00:00	1 day, 0:00:00	0	1	0		0	0	0			0		0	20206	123	2020-12-24 12:25:59	1	0	0
20208	1081489316	12	2	3	49	3125	35				40	1	4	1	2	2	8	1	3	12	2	3	1	8.5	2	0	0	0.17	1	22:30:00	22:30:00	0	1	0		0	0	0			0		0	20208	123	2020-10-26 11:44:49	1	0	0
20209	1111111111	12	2	3	48	2385	34				36	1	6	1	2	2	8	1	3	12	2	3	1	6.83	4	0	0	0.17	1	00:00:00	1 day, 0:00:00	0	1	0		0	0	0			0		0	20209	123	2020-10-14 12:05:24	1	0	0
20210	1081489154	12	1	2	48.5	3000	35		9800		28	1	4	1	2	2	8	1	3	12	2	3	2	8.5	5	0	0	0.5	1	22:00:00	22:00:00	0	3	0		0	0	0			0		0	20210	123	2020-10-15 17:48:11	3	0	0
20211	1279138890	12	1	2	48	3645	36	73	10000	46	31	1	3	1	2	2	8	1	3	12	2	3	3	6	5	0	0	0.5	1	01:00:00	01:00:00	0	3	0		0	0	0			0		0	20211	123	2021-01-10 12:36:53	3	0	0
20213	1279138823	12	2	2	50	3650	34	74	8600	46	33	1	3	1	2	2	8	1	3	12	2	3	3	6.5	6	0	0	0.5	5	00:30:00	00:30:00	0	3	0		0	0	0			0		0	20213	123	2021-01-10 14:01:35	3	0	0
20215	1279152931	12	2	2	50.5	3300	34				33	1	5	1	2	2	8	1	3	12	2	3	2	6.5	5.5	0	0	0.5	1	00:30:00	00:30:00	0	3	0		0	0	0			0		0	20215	261	2021-07-11 20:23:36	3	0	0
20217	5100635037	12	2	2	48	2750	35.5				30	1	5	1	2	2	8	1	3	12	2	3	3	9	2.5	0	0	0.33	1	22:00:00	22:00:00	0	2	0		0	0	0			0		0	20217	261	2021-07-12 19:09:42	2	0	0
20218	5100632763	12	1	2	48.8	2905	34				30	1	5	1	2	2	3	1	3	12	2	3	1	8	4	1	0.08	0.17	1	23:00:00	23:00:00	0	1	0		1	1	0	0	9	0		0	20218	123	2020-12-29 13:53:20	3	0	0
20219	1279151501	12	2	1	57	3500	33.5				29	1	6	3	2	2	8	3	4	2	2	2	3	8	5	0	0	0.17	1	23:00:00	23:00:00	0	1	0		0	0	0			0		0	20219	261	2021-07-11 20:21:53	1	0	0
20220	1279152850	12	2	3	49	3400	36	76	9500	46	38	1	3	1	2	2	8	3	3	12	2	3	3	5.5	5	0	4	0.33	1	02:00:00	02:00:00	0	2	0		0	0	0			0		0	20220	123	2021-02-11 18:24:39	2	0	0
20221	1279152826	12	2	2	49	3050	34.5	72	8700	46	48	1	4	1	2	2	8	3	5	12	2	2	1	7	5	0	0	0.5	1	00:00:00	1 day, 0:00:00	0	3	0		0	0	0			0		0	20221	123	2021-02-13 13:21:26	3	0	0
20223	1279166339	12	2	3	46.5	2580	33	76	10000		43	1	6	1	2	2	8	1	3	12	2	3	1	9	2	0	0	0.25	1	22:00:00	22:00:00	0	1	0		0	0	0			0		0				1	0	0
20224	6600405074	12	2	2	48.5	2900	34	75	9150	44.5	34	1	4	1	2	2	8	3	5	7	2	3	1	8.5	6	0	0	0.33	2	22:30:00	22:30:00	0	2	0		0	0	0			0		0	20224	123	2021-02-13 17:41:17	2	0	0
20226	1279226331	12	2	1	47	2000	31	69	9000	44.5	32	1	4	1	2	1	8	1	3	12	2	3	1	8	4.5	0	0	0.5	1	23:00:00	23:00:00	0	3	0		0	0	0			0		0	20226	123	2021-07-12 10:20:44	3	0	0
20227	1279161851	12	1	2	50	3115	35	78	11500		37	1	6	3	2	2	8	1	5	12	2	3	3	7.5	3	0	0	0.08	1	00:00:00	1 day, 0:00:00	0	0	0		0	0	0			0		0	20227	261	2021-07-11 20:26:01	0	0	0
20228	1279167882	12	1	2	51	3400	34	73	8300		36	1	5	1	2	2	8	1	3	12	2	2	1	9.5	2	0	0	0.25	1	21:30:00	21:30:00	0	1	0		0	0	0			0		0	20228	123	2021-03-10 18:55:20	1	0	0
20229	1279170905	12	1	3	51	3460	35.5	78.5	10950	47	30	1	6	1	2	2	8	1	3	12	2	3	3	7	4	0	0	0.25	1	00:00:00	1 day, 0:00:00	0	1	0		0	0	0	0		0		0	20229	261	2021-07-11 20:32:37	1	0	0
20230	6600406046	12	1	3	48	2690	32		8600		35	1	3	1	2	2	8	1	3	12	2	2	3	6	5	0	0	0.33	2	01:00:00	01:00:00	0	2	0		0	0	0			0		0	20230	261	2021-07-12 19:33:03	2	0	0
20233	1291541349	12	2	3	47	3080	36				40	1	3	1	2	2	8	3	4	3	2	3	3	7	4.5	0	0	0.25	1	00:00:00	1 day, 0:00:00	0	1	0		0	0	0			0		0	20233	261	2021-07-12 19:01:18	1	0	0
20234	1279170794	12	1	2	47	3060	35				37	1	4	1	2	2	8	3	5	12	2	3	3	8	4.5	0	0	0.17	1	23:00:00	23:00:00	0	1	0		0	0	0			0		0	20234	261	2021-07-11 20:30:25	1	0	0
20241	1279043857	12	1	2	47	2900	34		7500		30	1	4	3	2	2	8	1	3	12	2	3	1	7.75	3	0	0	0.25	1	23:00:00	23:00:00	0	1	0		0	0	0			0		0	20241	261	2020-09-18 10:37:51	1	0	0
20242	1279047501	12	1	2	52	3800	35	76	9600	46	36	1	4	1	2	2	8	1	5	12	2	3	3	7.75	3	0	0	0.25	1	23:00:00	23:00:00	0	1	0		0	0	0			0		0	20242	123	2020-09-15 18:07:45	1	0	0
20246	1279052589	12	1	3	49	3750	36.5			49	40	1	3	1	2	2	8	1	3	12	2	3	2	8	4	0	0	0.25	1	23:00:00	23:00:00	0	1	0		0	0	0			0		0	20246	123	2021-03-07 14:19:40	1	0	0
20247	1279033691	12	2	4	49	2930	34	73	10300	46	42	1	6	1	2	2	8	1	3	12	2	3	2	5	6	0	5	0.01	1	03:00:00	03:00:00	0	0	0		0	0	0			0		0	20247	123	2020-09-12 02:14:13	0	0	0
20248	1111111111	13	2	3	47	2700	35				33	1	4	1	2	2	8	1	3	13	2	3	1	6.67	3	0	0	0.33	1	00:00:00	1 day, 0:00:00	0	2	0		0	0	0			0		0	20248	123	2020-11-02 13:17:02	2	0	0
20249	1279052953	12	1	2	48	3090	36				33	1	6	1	2	2	8	3	4	2	2	3	3	8.25	3	0	0	0.25	1	22:30:00	22:30:00	0	1	0		0	0	0	0		0		0	20249	123	2020-09-12 02:18:02	1	0	0
20252	1279029390	12	1	2	51	3290	35	82	10600	46	33	1	6	1	2	2	8	1	3	12	2	3	1	8	5	0	0	0.25	1	23:00:00	23:00:00	0	1	0		0	0	0			0		0	20252	123	2020-09-12 02:20:05	1	0	0
20255	1279120320	12	2	3	49	3300	33	75	10700		31	1	2	1	2	2	8	3	3	12	2	2	3	9	2	1	0	0.5	1	22:00:00	22:00:00	0	3	0		2	1	0	0		0		0	20255	201	2020-12-21 14:07:33	6	0	0
20256	1279054603	12	2	2	50	3150	35				33	1	4	1	2	2	8	1	3	12	2	3	1	6.83	3.5	0	0	0.25	1	00:00:00	1 day, 0:00:00	0	1	0		0	0	0			0		0	20256	123	2020-10-14 17:50:02	1	0	0
20258	1279247169	12	1	2	50	3000	36	76	10300	47	32	1	6	1	1	2	8	3	5	12	2	1	2	7.17	7	0	0	0.33	1	23:50:00	23:50:00	0	2	0		0	0	0			0		0	20258	123	2021-07-12 10:35:11	2	0	0
20259	1279255997	12	1	1	50	3150	35				28	1	6	1	2	2	8	3	2	12	2	3	3	9	2.5	0	1	0.33	1	23:00:00	23:00:00	0	2	0		0	0	0	0		0		0	20259	218	2021-07-20 11:18:50	2	0	0
20260	1190714930	12	2	2	44	2510	33				31	1	4	1	2	1	8	1	3	12	2	3	1	9	2	0	0	0.33	1	22:00:00	22:00:00	0	2	0		0	0	0			0		0	20260	123	2021-07-03 11:15:42	2	0	0
20262	1279201029	12	1	2	50	3090	34		11450		38	1	4	1	2	2	8	1	3	12	2	3	2	7	3.5	0	0	0.25	1	23:00:00	23:00:00	0	1	0		0	0	0			0		0	20262	123	2021-04-19 12:54:21	1	0	0
25021	1279016140	12	2	2	46	2890	33.5	75	9300		34	1	5	1	2	2	8	1	3	6	2	3	1	10	2	3	0.5	0.08	1	00:00:00	1 day, 0:00:00	0	0	0		2	3	0	0		0		0				5	0	0
25025	1279026911	12	1	2	57	3500		78	10000	45.5	32	1	4	1	2	2	8	1	3	5	2	2	3	9	3	0	1	0.5	1	23:00:00	23:00:00	0	3	0		0	0	0	0		0		0	25025	151	2020-12-20 11:47:37	3	0	0
25029	1279091274	12	1	1	53	3920	37		10400	47	34	1	4	1	2	2	8	3	5	5	2	3	1	7	3	0	0.25	0.33	2	22:00:00	22:00:00	0	2	0		0	0	0	0		0		0	25029	151	2020-12-13 19:17:45	2	0	0
60283	1279145765	12	1	2	47	3740	32	71.5	8300	45	27	1	4	1	1	2	8	1	3	12	2	2	2	8	2	2	1	0.17	1	23:00:00	23:00:00	0	1	0		2	2	0	0		0		0	60283	261	2021-07-09 19:19:45	5	0	0
60287	1279002573	13	1	2	49	3050	34.5	71	8500		25	1	3	1	1	2	8	1	3	13	2	2	3	8	1	1	1	0.25	1	23:00:00	23:00:00	0	1	0		2	1	1	1		0		0	60287	261	2021-07-09 19:33:00	5	0	0
60302	1279020229	13	1	1	52	3600	36.5	64			24	1	3	1	1	2	8	1	3	13	2	3	3	6	1	1	3	0.17	1	01:00:00	01:00:00	0	1	0		1	1	0	0		0		0	60302	261	2021-07-09 19:45:05	3	0	0
60307	1279030887	13	1	1	47	2200	33				20	1	4	1	1	2	8	1	3	13	2	3	3	7	1.5	1	2	0.5	1	00:00:00	1 day, 0:00:00	0	3	0		0	1	0	0		0		0	60307	261	2021-07-10 22:19:16	4	0	0
60314	1279044152	13	2	1	43	2600	34	73	7200	45	32	1	4	1	1	2	8	1	3	13	2	3	1	8	2	1	1	0.17	3	23:00:00	23:00:00	0	1	1		1	1	1	1		0		0	60314	261	2021-07-11 19:49:17	5	0	0
60315	1279021691	13	1	2	49	3300		88	10000		37	1	4	1	2	2	8	1	3	13	2	3	1	9	3	0	0	0.5	1	22:00:00	22:00:00	0	3	0		0	0	0	0		0		0				3	0	0
60316	6600397561	13	2	2	49	3600	35	73		44.5	35	1	6	1	1	2	8	1	3	13	2	2	3	10	1	1	0	0	1	21:00:00	21:00:00	0	0	0		1	1	0	0		0		0	60316	261	2021-07-12 19:30:06	2	0	0
60318	1279026391	13	2	1	47	3300	33		6800	40	27	1	2	1	1	2	8	1	3	13	2	3	1	6	2	1	3	0.17	1	01:00:00	01:00:00	0	1	0		1	1	0	0		0		0	60318	261	2021-07-10 22:16:30	3	0	0
60320	6600396891	13	2	2	51	3200	35	75	10000	44	31	1	4	1	1	2	8	1	3	13	2	2	1	9	3	1	0	0.25	1	22:00:00	22:00:00	0	1	0		1	1	1	1		0		0	60320	261	2021-07-12 19:29:28	4	0	0
60325	1279022851	13	1	2	48	2940			9500		33	1	4	1	2	2	8	1	3	13	2	2	1	7	2	0	2	0	2	00:00:00	1 day, 0:00:00	0	0	0		0	0	0	0		0		0	60325	261	2021-07-09 19:47:39	0	0	0
60327	1279015640	13	1	2	52	4100					30	1	4	1	2	2	8	3	5	13	2	3	3	8	3	0	1	0	1	23:00:00	23:00:00	0	0	0		0	0	0	0		0		0	60327	261	2020-09-18 10:11:26	0	0	0
60332	1279020830	13	2	2	49	2200		71	8000	44	33	1	2	1	1	2	8	3	5	13	2	2	3	8	3	1	1	0.5	4	23:00:00	23:00:00	0	3	0		1	1	1	1		0		0	60332	261	2021-07-09 19:46:13	6	0	0
60335	1279024690	13	1	1	48.5	3150	32.5	75	9000	45	24	1	5	1	2	2	8	1	3	13	2	2	1	7	2	1	2	0.5	1	00:00:00	1 day, 0:00:00	0	3	0		0	1	0	0		0		0	60335	261	2021-07-09 19:50:36	4	0	0
60336	1279017759	13	2	2	49	2960	34				30	1	4	1	2	1	8	1	3	13	2	2	1	8	0.5	1	1	0.17	1	23:00:00	23:00:00	0	1	0		1	1	0	0		0		0				3	0	0
60337	1279026804	13	1	1	50	3610	34		10000		19	1	4	1	1	2	8	1	1	13	2	3	3	9	2	1	0	0.5	1	20:30:00	20:30:00	0	3	0		0	1	0	0		0		0				4	0	0
60346	1279045019	12	2	2	43	2950	39		9000		23	1	4	1	1	2	8	1	3	12	2	3	3	9	2	0	0.17	0.25	1	22:00:00	22:00:00	0	1	0		0	0	0	0		0		0	60346	201	2020-09-13 15:39:26	1	0	0
60347	6600398302	12	2	4	48	3100	33	74	8700	48	37	1	4	1	1	2	8	3	3	12	2	3	3	8	2.5	2	1	0.5	1	23:00:00	23:00:00	0	3	0		0	2	0	0		0		0	60347	261	2021-07-12 19:30:58	5	0	0
60351	1279064641	12	1	5	49	3765	39		8300		38	1	4	1	1	2	8	3	3	12	2	3	1	8	3	1	0	0	1	22:00:00	22:00:00	0	0	0		0	1	0	0		0		0	60351	201	2020-10-13 13:40:42	1	0	0
60352	1279042214	12	1	2	50	3070	34	77	9000		26	1	3	1	2	2	8	1	3	12	2	3	3	8	2	0	1	0.17	1	23:00:00	23:00:00	0	1	0		0	0	0	0		0		0	60352	201	2020-09-13 15:22:00	1	0	0
60353	1279025719	13	1	2	49	3200	34		10000		28	1	4	1	2	2	8	1	3	13	2	2	1	8	1	2	1	0	1	23:00:00	23:00:00	0	0	1		1	2	1	1		0		0	60353	261	2021-07-10 22:13:54	5	0	0
60354	1279068590	12	2	2	48	3150	39				26	1	4	1	2	2	8	1	3	12	2	3	3	8	3	0	1	0	1	23:00:00	23:00:00	0	0	0		0	0	0	0		0		0	60354	261	2021-07-11 20:03:38	0	0	0
60355	1279073721	12	1	2	53	3250	35.5	77	10500	47.5	32	1	6	1	1	2	8	1	3	12	2	1	2	8	4	0	1	0.17	1	23:00:00	23:00:00	0	1	0		0	0	0	0		0		0	60355	201	2020-10-11 14:51:16	1	0	0
60357	1279058447	12	2	2	59	2700	39				33	1	4	1	2	2	8	1	3	12	2	2	1	8	2	0	1	0.08	1	23:00:00	23:00:00	0	0	0		0	0	0	0		0		0	60357	123	2021-05-12 22:21:27	0	0	0
60358	1279058366	12	2	2	47	2700	33	77	10000	45.4	25	1	3	1	2	1	8	3	4	3	2	2	1	8	4	0	1	0.5	1	23:00:00	23:00:00	0	3	0		0	0	0	0		0		0	60358	261	2021-07-11 19:56:02	3	0	0
60358	1279058374	12	2	2	47	2500	35	77	9900	45.5	25	1	3	1	2	1	8	3	4	3	2	2	1	8	4	0	1	0.5	1	23:00:00	23:00:00	0	3	0		0	0	0	0		0		0	60358	261	2021-07-11 19:57:06	3	0	0
60364	1279120290	12	2	2	50	3400	34	75	8200		22	1	3	1	1	2	8	1	3	12	2	2	1	8	2	2	1	0.17	1	23:00:00	23:00:00	0	1	0		3	2	1	1		0		0	60364	201	2021-01-15 13:42:08	7	0	0
60365	5100632119	12	2	1	48	2700		70.4	8700		25	1	4	1	2	2	8	1	3	12	2	2	1	8	2	1	1	0.5	1	23:00:00	23:00:00	0	3	0		1	1	0	0		0		0	60365	201	2021-01-15 13:08:25	5	0	0
60366	1279118113	12	2	2	48	3550	35				27	1	4	1	2	2	8	1	3	12	2	2	3	9	1	1	0	0.17	1	22:00:00	22:00:00	0	1	0		1	1	0	0		0		0	60366	123	2021-05-12 22:23:11	3	0	0
60368	1279119446	12	2	1	50	2970	33	75	10500		22	1	4	1	2	2	7	1	3	12	2	2	3	9	5	2	0	0.25	1	22:00:00	22:00:00	0	1	0		1	2	0	0		0		0	60368	123	2021-05-12 22:23:56	4	0	0
60370	1279116676	12	1	2	51	3050	35		12000		25	1	4	1	2	2	8	1	3	12	2	2	3	7	1	2	2	0.5	1	00:00:00	1 day, 0:00:00	0	3	0		2	2	1	1		0		0	60370	123	2021-05-12 22:25:03	8	0	0
60371	1279105054	12	2	1	50	2910	35	67	9300		20	1	5	1	2	2	8	1	3	12	2	2	1	8	3	2	1	0.17	4	23:00:00	23:00:00	0	1	1		1	2	0	0		0		0	60371	201	2021-01-13 23:15:42	5	0	0
60374	1279132094	12	1	2	50	3650	35	78	9700	47	36	1	3	1	1	2	8	1	3	12	2	2	3	9	1	1	0	0.17	1	23:00:00	23:00:00	0	1	0		2	1	1	1		0		0	60374	201	2021-01-15 16:35:26	5	0	0
60375	1279132558	12	1	2	53.5	3640	35.5				29	1	2	1	2	2	8	1	3	12	2	2	2	9	2	1	0	0.25	1	22:00:00	22:00:00	0	1	0		3	1	0	0		0		0	60375	201	2021-01-15 13:33:49	5	0	0
60376	1279136227	12	2	1	45	2900	32		9500		22	1	4	1	1	2	8	1	3	12	2	2	1	8	1	1	1	0.5	1	23:00:00	23:00:00	0	3	0		2	1	0	0		0		0	60376	201	2021-01-15 14:11:06	6	0	0
60379	1279122110	12	1	2	50	3300					25	1	4	1	1	2	8	3	4	3	2	2	3	8	2	2	1	0.33	1	23:00:00	23:00:00	0	2	0		1	2	0	0		0		0	60379	261	2021-07-11 20:11:30	5	0	0
60380	1279139315	12	1	1	48	3350	35	72	8800		23	1	4	1	1	2	8	1	3	12	2	2	3	8	2	1	1	0.5	1	23:00:00	23:00:00	0	3	0		4	1	0	0		0		0	60380	201	2021-01-15 14:31:16	8	0	0
60381	1279111534	12	1	2	48	2660	32.5	75	8600	45	34	1	3	1	2	1	8	1	3	12	2	3	3	8	1	1	1	0.17	1	23:00:00	23:00:00	0	1	1		1	1	0	0		0		0	60381	201	2021-01-13 23:18:58	4	0	0
60386	1279114533	12	1	3	45	2450	32	75	9000	45	36	1	3	1	1	2	8	1	3	12	2	2	3	8	1	1	1	0.17	1	23:00:00	23:00:00	0	1	0		3	1	0	0		0		0	60386	201	2021-01-13 23:16:45	5	0	0
60389	1279144114	12	1	1	51	3414	36	79.9	11250	49.3	23	1	4	1	2	2	8	1	3	12	2	2	2	8	4	1	1	0.33	1	23:00:00	23:00:00	0	2	0		1	1	0	0		0		0	60389	261	2021-07-11 20:15:48	4	0	0
60390	1279147172	12	2	2	47	2500	35		8000		30	1	3	1	1	2	8	1	3	12	2	2	3	7	5	1	2	0.5	1	00:00:00	1 day, 0:00:00	0	3	0		0	1	0	0		0		0	60390	201	2021-02-12 20:13:50	4	0	0
60391	1279142154	12	2	3	49	3150	34	73	8450		27	1	3	1	1	2	8	1	3	12	2	2	2	9.5	4	1	0	0.25	1	21:30:00	21:30:00	0	1	0		1	1	0	0		0		0	60391	201	2021-01-15 13:59:21	3	0	0
60392	1279138033	12	2	1	50	3400	34				21	1	3	1	2	2	8	3	3	12	2	3	2	7	0.25	0	2	0.08	1	00:00:00	1 day, 0:00:00	0	0	0		1	0	0	0		0		0	60392	261	2021-07-11 20:13:54	1	0	0
60393	1279146753	12	2	2	49	3250	35				29	1	5	1	1	2	8	1	3	12	2	3	1	8	4	2	1	0.5	1	23:00:00	23:00:00	0	3	0		1	2	0	0		0		0	60393	261	2021-07-11 20:17:55	6	0	0
60394	1279147601	12	2	1	46	3000	34	78	9150	45.8	21	1	3	1	1	2	8	1	3	12	2	2	3	6	4	2	3	0.17	1	01:00:00	01:00:00	0	1	0		0	2	0	0		0		0	60394	261	2021-07-11 20:19:59	3	0	0
60395	1279143169	12	2	3	51	3050	34		9500		41	1	3	1	2	2	8	3	3	12	2	2	3	8	4	2	1	0	1	23:00:00	23:00:00	0	0	0		3	2	0	0		0		0	60395	201	2021-01-15 13:50:37	5	0	0
60398	1279162791	12	1	1	45	3500					25	1	3	1	1	2	8	1	3	12	2	2	1	9	3	4	0	0.5	1	22:00:00	22:00:00	0	3	0		0	4	0	0		0		0	60398	261	2021-07-11 20:29:02	7	0	0
60400	1279174498	12	1	1	51	3700	36				25	1	3	1	2	2	8	1	3	12	2	2	1	8	2	3	1	0.5	1	23:00:00	23:00:00	0	3	0		0	3	0	0		0		0	60400	201	2021-03-13 21:39:39	6	0	0
60403	1279182377	12	2	2	52	3240	35.5	76	9600	46	35	1	4	1	2	2	8	1	3	12	2	2	3	8	2	3	1	0.17	1	23:00:00	23:00:00	0	1	0		0	3	0	0		0		0	60403	201	2021-04-18 22:35:57	4	0	0
60404	1279166800	12	2	1	52	3450	36.5	75	11000		30	1	6	1	2	2	8	1	3	12	2	2	3	9	2	3	0	0	1	22:00:00	22:00:00	0	0	0		0	3	0	0		0		0	60404	261	2021-07-11 20:29:43	3	0	0
60405	1279151056	12	2	4	46	2900	31				39	1	2	1	1	2	8	1	3	12	2	2	1	8	4	1	1	0.25	1	23:00:00	23:00:00	0	1	0		0	1	0	0		0		0	60405	201	2021-02-12 21:16:11	2	0	0
60406	1279179767	12	2	1	48	2900	34	71	9500	49	23	1	3	1	1	2	8	1	3	12	2	3	3	8	3	3	1	0.5	1	23:00:00	23:00:00	0	3	1		0	3	1	1		0		0	60406	261	2021-07-12 18:51:36	8	0	0
60407	1279186585	12	1	1	50	3750					20	1	4	1	1	2	8	1	3	12	2	2	3	7	2	1	2	0.5	1	00:00:00	1 day, 0:00:00	0	3	0		0	1	0	0		0		0	60407	201	2021-04-18 22:58:33	4	0	0
60408	1279179740	12	1	2	51						31	1	4	1	1	2	8	1	3	12	2	3	1	6	3	2	3	0.33	1	01:00:00	01:00:00	0	2	0		0	2	0	0		0		0	60408	201	2021-03-13 22:03:36	4	0	0
60409	6600406216	12	1	2	52	3780	36	75	9500	46.5	30	1	4	1	1	2	8	1	3	12	2	2	2	8	2	2	1	0.17	1	23:00:00	23:00:00	0	1	0		0	2	0	0		0		0	60409	261	2021-07-12 19:33:42	3	0	0
60410	1279169559	12	2	2	50	3350	32.5				35	1	7	1	1	2	8	1	3	12	2	4	3	7	3	3	2	0	1	00:00:00	1 day, 0:00:00	0	0	0		0	3	0	0		0		0	60410	201	2021-03-13 20:24:40	3	0	0
60412	1279163240	12	2	3	49	3250	33				26	1	4	1	1	2	8	1	3	12	1	2	1	7	3.5	1	2	0.5	1	00:00:00	1 day, 0:00:00	0	3	0		0	1	0	0		0		0	60412	201	2021-02-15 22:23:44	4	0	0
60413	1279179325	12	2	2	54	3240	35				23	1	3	1	2	2	8	1	3	12	2	2	2	9	1	2	0	0.33	1	22:00:00	22:00:00	0	2	0		0	2	0	0		0		0	60413	261	2021-07-12 18:47:26	4	0	0
60415	1279188669	12	2	2	50	3650	35	75	9600	46	29	1	4	1	2	2	8	2	4	0	2	2	2	8	1	3	1	0.33	1	23:00:00	23:00:00	0	2	0		0	3	0	0		0		0	60415	201	2021-04-18 22:17:46	5	0	0
60417	1279183055	12	1	1	48	2950	32.5				38	1	4	1	2	2	8	1	3	12	2	2	3	7	3	3	2	0.33	1	00:00:00	1 day, 0:00:00	0	2	1		0	3	0	0		0		0	60417	261	2021-07-12 18:54:25	6	0	0
60418	1279167106	12	1	2	49	3500	34	79	10200	49	31	1	4	1	2	1	8	1	3	12	2	3	2	7	3	3	2	0.33	1	00:00:00	1 day, 0:00:00	0	2	0		0	3	0	0		0		0	60418	201	2021-03-13 20:56:32	5	0	0
60419	1279198516	12	2	1	48	2760	33.5				27	1	3	1	2	2	8	1	4	6	2	3	3	10	3	3	0	0.33	1	21:00:00	21:00:00	0	2	0		0	3	0	0		0		0	60419	201	2021-04-18 22:04:23	5	0	0
60420	1279193492	12	2	2	48.5	3700	34	74	9000	43	36	1	4	1	1	2	8	1	3	12	2	1	3	6	2	3	3	0.5	1	01:00:00	01:00:00	0	3	1		0	3	0	0		0		0	60420	201	2021-04-18 22:28:52	7	0	0
60421	1279183500	12	2	2	48	3150	34				30	1	6	1	2	2	8	1	3	12	2	2	2	8	2	3	1	0.17	1	23:00:00	23:00:00	0	1	0		0	3	0	0		0		0	60421	261	2021-07-12 18:55:05	4	0	0
60422	1279199121	12	2	2	50	3050	35	75	9700		29	1	4	1	1	2	8	1	3	12	2	1	1	7	0.5	2	2	0.17	1	01:00:00	01:00:00	0	1	0		0	2	0	0		0		0	60422	201	2021-04-18 21:54:08	3	0	0
60423	1279202051	12	2	2	52	2600	32				34	1	6	1	2	2	8	1	3	12	2	4	3	7	5	2	2	0.25	1	00:00:00	1 day, 0:00:00	0	1	0		0	2	0	0		0		0	60423	201	2021-04-18 21:45:31	3	0	0
60424	1279190728	12	2	2	50	3100	33	76	10500	43	24	1	4	1	1	2	8	1	3	12	2	2	3	8	2	2	1	0	1	23:00:00	23:00:00	0	0	1		0	2	0	0		0		0	60424	201	2021-04-18 22:44:44	3	0	0
60425	1279211008	12	1	3	49	2850	33	75	9000		38	1	3	1	1	2	8	1	3	12	2	2	3	8	2	3	1	0.33	1	23:00:00	23:00:00	0	2	0		1	3	0	0		0		0	60425	201	2021-05-19 17:54:28	6	0	0
60426	1279219076	12	1	1	53	3670	36				30	1	4	1	2	2	8	1	3	12	2	2	3	8	3	3	1	0.33	1	23:00:00	23:00:00	0	2	0		0	3	0	0		0		0	60426	201	2021-05-19 18:28:33	5	0	0
60428	1279223294	12	2	2	53	2750	33	74	8000	42.8	34	1	3	1	2	2	6	1	5	12	2	3	2	7	1.5	1	2	0.17	1	00:00:00	1 day, 0:00:00	0	1	0		0	1	0	0		0		0	60428	201	2021-05-19 18:03:51	2	0	0
60429	7480027591	12	1	1	52	3700	34	75	10000	45	40	1	3	1	2	2	8	1	3	12	2	2	1	6	4	3	3	0.17	1	01:00:00	01:00:00	0	1	0		1	3	0	0		0		0	60429	261	2021-07-12 19:37:35	5	0	0
60430	1279225807	12	1	1	50	4100	36				29	1	4	1	1	2	8	1	3	12	2	2	3	8	4	3	1	0.17	1	23:00:00	23:00:00	0	1	0		0	3	0	0		0		0	60430	201	2021-05-19 18:47:34	4	0	0
60431	1279232447	12	1	1	49	2800		80	10300		22	1	4	1	1	2	8	3	3	12	2	1	1	9	2.5	2	0	0.17	1	22:00:00	22:00:00	0	1	0		0	2	0	0		0		0	60431	201	2021-06-12 23:27:08	3	0	0
60432	1279229497	12	1	1	52	3200	32	78	10300		22	1	4	1	2	2	8	1	3	12	2	2	1	8	2	3	1	0.33	1	23:00:00	23:00:00	0	2	0		0	3	0	0		0		0	60432	201	2021-06-12 23:47:22	5	0	0
60434	1279230266	12	2	1	49	3170					28	1	6	1	2	2	8	1	3	12	2	2	3	8	2	3	1	0.25	1	23:00:00	23:00:00	0	1	0		0	3	0	0		0		0	60434	201	2021-05-19 18:56:35	4	0	0
60438	1279257229	12	2	2	52	3250	34				35	1	2	1	1	2	8	1	3	12	2	2	3	8	1.5	3	1	0.17	1	23:00:00	23:00:00	0	1	0		0	3	0	0		0		0	60438	201	2021-08-22 12:45:24	4	0	0
60439	1279252219	12	1	1	55	3450	34				37	1	7	1	2	2	8	1	3	12	2	2	3	8	3	2	1	0.17	1	23:00:00	23:00:00	0	1	0		0	2	0	0		0		0	60439	201	2021-07-16 22:05:59	3	0	0
60440	1279252911	12	2	2	54	3050	31				36	1	2	1	1	2	8	1	3	12	2	2	3	7	3	3	2	0.17	1	00:00:00	1 day, 0:00:00	0	1	0		0	3	0	0		0		0	60440	201	2021-07-16 22:14:40	4	0	0
60441	1279247614	12	2	3	53	4000	34				35	1	3	1	2	2	8	1	3	12	2	2	3	7	3	2	2	0.17	1	00:00:00	1 day, 0:00:00	0	1	0		0	2	0	0		0		0	60441	201	2021-06-12 23:29:40	3	0	0
60442	1279259817	12	2	3	53	3250					37	1	6	3	1	2	8	1	3	12	2	2	3	7	2	3	2	0.17	1	00:00:00	1 day, 0:00:00	0	1	0		0	3	0	0		0		0	60442	201	2021-07-16 22:23:55	4	0	0
60443	5100644281	12	1	2	53	3350	34				33	1	4	1	1	2	8	1	3	12	2	2	3	7	6	3	2	0.17	1	00:00:00	1 day, 0:00:00	0	1	0		0	3	0	0		0		0	60443	201	2021-07-16 22:32:26	4	0	0
60444	1279272732	12	1	1	51	3000	34				24	1	7	1	1	2	8	1	3	12	2	2	1	8	1.5	3	1	0.5	1	23:00:00	23:00:00	0	3	0		0	3	0	0		0		0	60444	201	2021-08-22 12:53:15	6	0	0
60445	1279280867	12	1	1	54	3400	33.5				22	1	3	1	1	2	8	1	3	12	2	2	1	8	4	1	1	0.17	1	23:00:00	23:00:00	0	1	0		0	1	0	0		0		0	60445	201	2021-08-22 12:37:21	2	0	0
60446	1279285923	12	1	2	47	3000	33				25	1	3	1	1	2	8	1	3	12	2	2	3	7	2	3	2	0.17	1	00:00:00	1 day, 0:00:00	0	1	0		0	3	0	0		0		0	60446	201	2021-08-22 12:19:10	4	0	0
60447	1279278412	12	1	1	50	3150	36	73	8750	44	28	1	4	1	2	2	8	1	3	12	2	2	3	8	3	3	1	0.17	1	23:00:00	23:00:00	0	1	0		0	3	0	0		0		0	60447	201	2021-08-22 12:29:16	4	0	0
60448	1279285753	12	2	3	50	2850	34				35	1	3	1	1	2	8	1	3	12	2	1	1	8	2	3	1	0.17	1	23:00:00	23:00:00	0	1	0		0	3	0	0		0		0	60448	201	2021-08-22 12:11:24	4	0	0
70136	1279133295	12	1	2	50	3500	36	75	8200	46	37	1	6	1	2	2	8	1	3	12	2	2	1	8	3	2	0.25	0.25	1	00:00:00	1 day, 0:00:00	0	1	0		4	2	1	1		0		0	70136	209	2021-02-16 15:10:04	8	0	0
70287	0	13	2	2	49	3550	35		10000		29	1	4	1	2	2	8	3	4	3	2	3	2	9	4	0	0	0.03	1	22:00:00	22:00:00	0	0	0		0	0	0			0		0	70287	152	2020-10-27 21:50:15	0	0	0
70294	1279055197	13	2	2	49	2800	33		9000		26	1	2	1	2	2	8	1	3	12	2	3	3	10	1.5	2	0	0.17	1	22:00:00	22:00:00	0	1	0		0	2	0	0		0		0				3	0	0
70298	1279035641	13	1	3	49	2900	32.5	75	9600	47.3	33	1	2	1	2	2	8	1	3	13	2	2	1	9	2	1	0	0.33	1	22:00:00	22:00:00	0	2	0		1	1	0	0		0		0	70298	261	2021-07-10 22:23:56	4	0	0
70300	1279060174	12	1	3	51	3550	35	75	9500	46	33	1	6	1	2	2	6	1	3	12	2	3	2	8.5	2.5	0	0.5	0.33	2	22:30:00	22:30:00	0	2	0		0	0	0			0		0	70300	123	2021-05-13 19:37:45	2	0	0
70301	6600400153	13	2	1	48	2750	34		8500		30	1	4	1	1	2	8	1	3	13	2	3	3	10.5	2	0	0	0.5	1	00:00:00	1 day, 0:00:00	0	3	0		0	0	0			0		0	70301	123	2020-11-29 14:22:24	3	0	0
70302	1279241871	13	2	1	48	3040	34	73	9300	44.5	27	1	4	1	2	2	8	1	1	13	2	3	3	3	5	0	0	0.5	1	22:00:00	22:00:00	0	3	0		0	0	0	0		0		0	70302	218	2021-07-22 14:02:26	3	0	0
70304	1279133953	12	1	1	50	3360	36	82.2	12800	47.5	29	1	4	1	1	2	8	1	3	12	2	3	3	7	7	0	0	0.25	1	01:00:00	01:00:00	0	1	0		0	0	0			0		0	70304	123	2021-03-01 19:22:02	1	0	0
70305	1279111704	12	1	4	48	3060	34				38	1	3	1	2	2	5	1	3	12	2	2	3	8	2	1	1	0.33	1	23:00:00	23:00:00	0	2	0		3	1	0	0		0		0	70305	201	2021-01-13 23:17:54	6	0	0
70308	1279123052	12	2	1	51	3520	35	77	12500	45	31	1	6	1	1	2	8	1	3	12	2	3	2	8	3.5	0	1	0.17	1	23:00:00	23:00:00	0	1	0		0	0	0	0		0		0	70308	152	2021-01-09 22:02:36	1	0	0
70309	1279151196	12	1	1	52	3450	34				21	1	4	1	1	2	8	3	5	12	2	2	3	8	3	1	1	0.5	1	23:00:00	23:00:00	0	3	0		0	1	0	0		0		0	70309	261	2021-07-11 20:21:13	4	0	0
70310	1279092289	12	2	1	50	3500	32				32	1	6	1	1	2	8	1	3	12	2	3	3	9	3	3	3	0.33	1	22:00:00	22:00:00	0	2	0		0	3	0	0		0		0	70310	218	2020-10-27 07:58:20	5	0	0
70312	1279119845	12	2	1	53	3200	33.5		9000		27	1	6	1	2	2	8	1	3	12	2	1	2	4	5	2	1	0.25	1	22:30:00	22:30:00	0	1	0		0	2	0	0		1		0				4	0	0
70313	1279133716	12	1	1	50	3500	35.5	74.5	10600		25	1	4	1	1	2	8	1	3	12	2	3	1	8	6.5	0	1	0.5	5	23:00:00	23:00:00	0	3	0		0	0	0	0		0		0	70313	152	2021-02-18 15:15:57	3	0	0
70315	127913142	12	1	1	49	2950	33				27	1	6	1	1	2	2	3	5	12	2	3	3	9	4	2	3	0.33	1	22:00:00	22:00:00	0	2	0		1	2	0	0		0		0	70315	261	2021-07-11 20:14:50	5	0	0
70318	1279131160	12	1	1	50	3200	33		9200		35	1	2	1	1	2	8	1	3	12	2	2	3	8	2	1	1	0.25	1	23:00:00	23:00:00	0	1	0		1	1	0	0		0		0	70318	201	2021-01-19 19:18:13	3	0	0
70320	1279220104	12	1	1	51	3600	36	75	11000	43	29	1	4	1	2	2	8	1	3	12	2	2	3	9	3	3	0	0.33	4	22:00:00	22:00:00	0	2	0		0	3	0	0		0		0	70320	261	2021-07-12 19:02:04	5	0	0
12161	1279062223	12	2	1	49	3530	33.5				28	1	6	1	2	2	8	1	3	12	2	3	1	8	4	0	1	0.08	1	23:00:00	23:00:00	0	0	0		0	0	0			0		0	1261	152	2020-10-05 18:45:12	0	0	0
90186	1279011203	13	2	3	51	3340	35		10000		35	1	6	1	2	2	8	1	3	13	2	2	3	8.5	5	0	1.5	0.25	1	22:30:00	22:30:00	0	1	0		0	0	0			0		0				1	0	0
90191	253490472	12	2	3	52	4020	36	74	10400	46.3	37	1	6	3	2	2	8	1	3	12	2	1	1	7	4.5	0	2	0	1	00:00:00	1 day, 0:00:00	0	0	0		0	0	0			0		0	90191	123	2021-05-13 19:52:29	0	0	0
90192	1279041013	12	1	1	52	3500	34				27	1	4	1	1	2	8	1	3	12	2	3	1	7	1	0	2	0.25	1	00:00:00	1 day, 0:00:00	0	1	0		0	0	0			0		0	90192	123	2021-05-13 19:54:40	1	0	0
90194	1279017260	12	2	2	51	3100	34		9000		34	1	4	1	2	2	8	1	3	12	2	3	3	7	4	0	2	0.17	1	00:00:00	1 day, 0:00:00	0	1	0		0	0	0			0		0	90194	123	2021-05-13 19:55:21	1	0	0
90199	1279055200	12	1	1	49	2680	33	74	9500		25	1	6	1	1	2	8	3	3	12	2	3	1	9	5	0	0	0.5	1	22:00:00	22:00:00	0	3	0		0	0	0			0		0	90199	123	2021-05-13 19:56:30	3	0	0
90201	1279055200	12	2	1	49	3020	34		9700		29	1	4	1	1	2	8	3	3	12	2	3	3	8	3	0	1	0.08	1	23:00:00	23:00:00	0	0	0		0	0	0			0		0	90201	152	2020-10-18 14:37:49	0	0	0
90202	1279041714	12	1	2	52	4250	38	77	12400	47	31	1	4	1	2	2	8	1	3	12	2	3	1	7	6	0	2	1	1	00:00:00	1 day, 0:00:00	0	6	0		0	0	0			0		0	90202	123	2021-05-13 19:57:41	6	0	0
90203	1279022329	12	2	1	47	3370	35				30	1	6	1	2	2	8	3	3	12	2	3	3	8	3.5	0	1	0.17	1	23:00:00	23:00:00	0	1	0		0	0	0			0		0				1	0	0
90204	1279055596	13	2	3	54	2650	33.5		11000		34	1	2	1	2	2	8	1	3	13	2	2	3	10	5.5	0	0	0.02	1	21:00:00	21:00:00	0	0	0		0	0	0			0		0	90204	123	2021-05-13 19:59:11	0	0	0
90205	1279025204	12	2	2	52	3410	34.5	78	10300	46	35	1	4	1	2	2	8	3	5	12	2	3	2	8	5	0	1	0.17	1	23:00:00	23:00:00	0	1	0		0	0	0	0		0		0				1	0	0
90207	1279045728	12	1	1	48	2210	33				36	1	5	1	2	1	8	1	3	12	2	3	3	7	2	0	2	0.17	1	00:00:00	1 day, 0:00:00	0	1	0		0	0	0			0		0	90207	123	2021-05-13 20:00:34	1	0	0
90210	1279029455	13	2	2	45	2470	33				37	1	2	1	2	2	8	1	3	13	2	3	3	9	3.5	0	0	0.17	1	22:00:00	22:00:00	0	1	0		0	0	0			0		0	90210	123	2021-05-13 20:02:24	1	0	0
90211	1279052627	12	1	2	52	3400	35				33	1	6	1	2	2	8	1	3	12	2	3	1	7	8.5	0	2	0.17	2	00:00:00	1 day, 0:00:00	0	1	0		0	0	0			0		0	90211	123	2021-05-13 20:03:02	1	0	0
90213	1279049898	13	2	1	45.5	2935	35.5	72	10000	47	33	1	8	2	2	2	8	1	3	13	2	3	2	10	4	0	0	0.08	3	22:00:00	22:00:00	0	0	0		0	0	0	0		0		0	90213	261	2021-07-11 19:52:48	0	0	0
90214	1279040823	12	1	4	53	3430	36.5	76	10100	48	40	1	6	1	2	2	8	1	3	12	2	2	3	7	5	0	2	0.17	1	00:00:00	1 day, 0:00:00	0	1	0		0	0	0			0		0	90214	123	2021-05-13 20:04:28	1	0	0
90215	1279051884	13	2	1	50	2680	32				33	1	4	1	2	2	3	1	3	13	2	2	1	6.5	7	0	2.5	0.5	1	00:30:00	00:30:00	0	3	0		0	0	0			0		0	90215	152	2020-10-23 00:26:08	3	0	0
90216	1279065044	12	1	2	52	3400	36.5				35	1	6	1	2	2	8	3	3	12	2	3	3	10	5	0	1	0.17	3	21:00:00	21:00:00	0	1	0		0	0	0	0		0		0	90216	123	2021-05-13 20:05:47	1	0	0
90218	1279087684	12	2	2	47	2900	35	70	8300	46	36	1	4	1	2	2	8	1	3	12	2	3	2	9	3	0	0	0.17	1	22:00:00	22:00:00	0	1	0		0	0	0			0		0	90218	123	2021-05-13 20:06:23	1	0	0
90219	1279084261	12	1	1	51	3340	33.5	75	10000	46	32	1	4	1	1	2	8	1	3	12	2	3	3	8.5	5	0	0.5	0.25	1	22:30:00	22:30:00	0	1	0		0	0	0			0		0	90219	123	2021-05-13 20:07:13	1	0	0
90220	1279085622	12	2	1	51	3200		73	10400	45	27	1	6	1	1	2	8	1	3	12	2	3	3	8	5	0	1	0.17	1	23:00:00	23:00:00	0	1	0		0	0	0	0		0		0	90220	123	2021-05-13 20:07:45	1	0	0
90223	1279076348	12	2	3	52	2720	32.5	73	7900	45	34	1	2	1	2	2	8	1	3	12	2	3	2	7	3	0	2	0.03	1	00:00:00	1 day, 0:00:00	0	0	0		0	0	0			0		0	90223	123	2021-05-13 20:08:52	0	0	0
90225	1279097450	12	2	1	51	3000	34		8000	47	25	1	4	1	2	2	8	1	3	12	2	3	2	7	7	0	2	0.33	1	00:00:00	1 day, 0:00:00	0	2	0		0	0	0	0		0		0	90225	123	2021-05-13 20:09:19	2	0	0
90228	1279076100	12	1	2	51	3000	35.5			45	32	1	4	1	2	2	8	1	3	12	2	1	1	7.5	5.5	0	1.5	0.08	1	23:30:00	23:30:00	0	0	0		0	0	0			0		0	90228	123	2021-05-13 20:10:51	0	0	0
90229	1279112999	12	1	2	49	3160	36	73	10000		36	1	6	1	2	2	3	3	5	12	2	3	3	7	4	0	2	0.17	5	00:00:00	1 day, 0:00:00	0	1	0		0	0	0	0		0		0	90229	123	2021-05-13 20:11:33	1	0	0
90230	1279089636	12	1	1	56	4000	36	85	11700	45	38	1	4	1	2	2	8	1	3	12	2	2	1	7	5.5	0	2	0.25	1	00:00:00	1 day, 0:00:00	0	1	0		0	0	0	0		0		0	90230	123	2021-05-13 20:12:15	1	0	0
90231	1279089474	12	1	2	53	3450	35	78	9500	48	30	1	4	1	1	2	8	1	3	12	2	2	3	8.5	4.5	0	0.5	0.25	1	22:30:00	22:30:00	0	1	0		0	0	0	0		0		0	90231	123	2021-05-13 20:13:41	1	0	0
90234	1279147709	12	1	2	51	3100		75	9000	45	31	1	4	1	1	2	8	1	3	12	2	2	3	8	7	0	1	0.17	1	23:00:00	23:00:00	0	1	0		0	0	0	0		0		0	90234	152	2021-02-18 15:05:32	1	0	0
90235	1279115483	12	1	1	50	3500	36.5		10500		33	1	6	1	2	2	8	1	3	12	2	2	1	8	5	0	1	0.25	2	23:00:00	23:00:00	0	1	0		0	0	0	0		0		0	90235	123	2021-05-13 20:15:46	1	0	0
90238	1279117702	12	1	1	50	2950	34				23	2	5	1	1	2	8	1	5	12	2	3	1	8	4	0	1	0.33	1	23:00:00	23:00:00	0	2	0		0	0	0	0		0		0	90238	123	2021-05-13 20:16:41	2	0	0
90240	1279121874	12	2	3	53	3020	34		6800		35	1	4	1	2	2	8	1	5	12	2	2	3	7.67	4	0	1	0.25	1	23:00:00	23:00:00	0	1	0		0	0	0	0		0		0	90240	123	2021-05-13 20:17:33	1	0	0
90241	2052263160	12	2	1	46	2300	32	72	7400	42	33	1	4	1	2	2	8	1	3	12	2	3	3	8.5	4	0	0.5	0.5	1	22:30:00	22:30:00	0	3	0		0	0	0	0		0		0	90241	152	2021-02-18 15:10:18	3	0	0
90242	1279110287	12	1	2	52	3750	36				23	1	4	1	1	2	8	1	3	12	2	3	1	8	2	0	1	0.5	1	23:00:00	23:00:00	0	3	0		0	0	0	0		0		0	90242	123	2021-05-13 20:20:06	3	0	0
90244	1279129743	12	1	1	50	3080	34	78	9500	47	23	1	4	1	1	2	8	3	5	12	2	3	3	8.5	4	0	0.5	0.25	1	22:30:00	22:30:00	0	1	0		0	0	0	0		0		0	90244	123	2021-05-13 20:21:33	1	0	0
90245	1279144841	12	1	1	54	3680	37	78	9300	46	35	1	6	3	1	2	8	1	3	12	2	3	2	9	5	0	0	0.17	1	22:00:00	22:00:00	0	1	0		0	0	0	0		0		0	90245	152	2021-02-18 15:13:14	1	0	0
90246	1279161221	12	1	3	36	3290	36		7700		36	1	3	1	1	2	8	1	3	12	2	2	3	7.5	5.5	0	1.5	0.25	1	23:30:00	23:30:00	0	1	0		0	0	0	0		0		0	90246	152	2021-02-26 18:01:36	1	0	0
90247	1279122447	12	2	1	51	3200	33.5	74	9500	45	23	1	5	1	1	2	8	1	3	12	2	3	3	8	3	0	1	0.5	1	23:00:00	23:00:00	0	3	0		0	0	0	0		0		0	90247	152	2020-12-25 16:36:25	3	0	0
90248	1279130849	12	1	1	49	2960	35	75	9000	46	31	1	6	1	2	2	8	3	5	12	2	3	3	8	5	0	1	0.33	1	23:00:00	23:00:00	0	2	0		0	0	0	0		0		0	90248	152	2021-01-12 00:13:03	2	0	0
90250	1279112220	12	2	1	47	2200	34	76	9600		28	1	6	1	2	2	8	3	5	12	2	2	1	8	5	0	1	0.5	1	23:00:00	23:00:00	0	3	0		0	0	0	0		0		0	90250	152	2020-12-25 16:40:20	3	0	0
90251	1279141107	12	1	2	46	3040	34.5	70	8300	44.5	30	1	4	1	2	2	8	1	3	12	2	2	1	8	3.5	0	1	0.25	1	23:00:00	23:00:00	0	1	0		0	0	0	0		0		0	90251	123	2021-05-13 20:26:14	1	0	0
90252	1277309086	12	1	2	51	3300			8000		34	1	6	1	2	2	8	3	3	12	2	3	3	8	3.5	0	1	0.5	1	23:00:00	23:00:00	0	3	0		0	0	0	0		0		0	90252	152	2021-03-16 19:20:36	3	0	0
90253	1279146168	12	1	1	53	3600	36.5		9000		25	1	4	1	1	2	8	1	3	12	2	2	1	5.5	8	0	3.5	0.03	1	01:30:00	01:30:00	0	0	0		0	0	0	0		0		0	90253	123	2021-05-13 20:29:20	0	0	0
90254	1279133554	12	1	1	54	3600	35		11000	47	34	1	6	1	2	2	8	1	3	12	2	3	1	6.5	7	0	2.5	0.5	1	00:30:00	00:30:00	0	3	0		0	0	0	0		0		0	90254	152	2021-01-11 00:12:05	3	0	0
90255	1279125519	12	2	1	54	3620	34.5	64	10300	47.5	23	1	5	1	1	2	8	1	3	12	2	3	1	7	6	0	2	0.33	1	00:00:00	1 day, 0:00:00	0	2	0		0	0	0	0		0		0	90255	152	2021-01-11 00:08:16	2	0	0
90256	1279152605	12	2	3	50	3250	35	86	8950	47	34	1	6	1	1	2	8	1	3	12	2	3	3	9	4	0	0	0.33	1	22:00:00	22:00:00	0	2	0		0	0	0	0		0		0	90256	261	2021-07-11 20:22:35	2	0	0
90257	1279140259	12	2	1	54	3175	33.5	78	9900		27	1	4	1	2	2	8	1	3	12	2	3	1	6	3.5	0	3	0.5	1	01:00:00	01:00:00	0	3	0		0	0	0	0		0		0	90257	152	2021-01-13 20:23:49	3	0	0
90259	1279180811	12	2	1	46	2870	33	72	8100	46	31	1	7	1	1	2	8	3	4	5	2	3	3	6.5	6	0	2.5	0.17	1	00:30:00	00:30:00	0	1	0		0	0	0	0		0		0	90259	123	2021-05-13 20:33:37	1	0	0
90260	1279149140	12	1	1	47	2400	33	72	8100	45	38	1	2	1	2	2	8	1	3	12	2	3	2	9	3	0	0	0.17	1	22:00:00	22:00:00	0	1	0		0	0	0	0		0		0	90260	152	2021-02-18 15:18:51	1	0	0
90269	1279176555	12	1	2	53	3360	35.5	81	9800	47.5	32	1	6	1	2	2	8	3	3	12	2	2	1	9	4	0	0	0.5	1	22:00:00	22:00:00	0	3	0		0	0	0	0		0		0	90269	261	2021-07-12 18:44:23	3	0	0
90270	1279195924	12	1	1	36	2830	36	79	8800	45	22	1	5	1	1	2	8	3	5	7	2	2	3	7.5	5	0	1.5	0.17	1	23:30:00	23:30:00	0	1	0		0	0	0	0		0		0	90270	261	2021-07-12 19:00:35	1	0	0
90271	1279162021	12	1	1	50	3350	36	76	9100	47	23	1	4	1	1	2	8	1	3	12	2	3	3	7	5	0	2	0.17	2	00:00:00	1 day, 0:00:00	0	1	0		0	0	0	0		0		0	90271	152	2021-02-26 18:21:38	1	0	0
90273	1279191821	12	1	2	56	3350	37	76	12000	48	32	1	6	1	2	2	8	3	3	12	2	2	3	9	6	0	0	0.13	1	22:00:00	22:00:00	0	0	0		0	0	0	0		0		0	90273	152	2021-04-25 22:11:37	0	0	0
90274	1279168161	12	2	2	50	2970	36			48	32	1	4	1	2	2	8	3	3	12	2	2	2	9	2.5	0	0	0.5	1	22:00:00	22:00:00	0	3	0		0	0	0	0		0		0	90274	152	2021-03-15 09:00:36	3	0	0
90275	1279172819	12	1	1	47	2210	32.5	77	9720	48.5	36	1	4	1	2	1	8	1	3	12	2	2	1	8	6	0	1	0.5	1	23:00:00	23:00:00	0	3	0		0	0	0	0		0		0	90275	152	2021-03-15 19:13:52	3	0	0
90276	1279165979	12	1	1	49	2800	34				29	1	4	1	2	2	8	1	3	12	2	3	1	8	4	0	1	0.08	1	23:00:00	23:00:00	0	0	0		0	0	0	0		0		0	90276	152	2021-05-17 21:59:03	0	0	0
90277	0	12	2	1	52	3350	36	72	10500		27	1	6	1	1	2	8	1	3	12	2	3	2	7	4	0	2	0.25	1	00:00:00	1 day, 0:00:00	0	1	0		0	0	0	0		0		0	90277	152	2021-04-08 00:20:11	1	0	0
90278	1279173866	12	1	1	50	3180		76	10000	43	29	1	6	1	1	2	8	1	3	12	2	2	3	7	5	0	2	0.17	2	00:00:00	1 day, 0:00:00	0	1	0		0	0	0	0		0		0	90278	261	2021-07-12 18:42:39	1	0	0
90279	1279250811	13	1	1	48	2180	31.5		9300		28	1	4	1	1	1	8	2	4	0	2	3	3	6.5	3	0	1.5	0.5	1	23:30:00	23:30:00	0	3	0		0	0	0	0		0		0	90279	152	2021-08-19 01:59:37	3	0	0
90280	1279202564	12	2	1	51	3250	34	77	9250	44	30	1	4	1	1	2	8	1	3	12	2	2	2	7	3	0	2	0.03	1	00:00:00	1 day, 0:00:00	0	0	0		0	0	0	0		0		0	90280	152	2021-04-25 22:21:28	0	0	0
90281	1279180201	12	1	2	49	3250	33.5				40	1	4	1	1	2	8	3	3	12	2	3	2	9	6	0	0	0.08	1	22:00:00	22:00:00	0	0	0		0	0	0	0		0		0	90281	152	2021-03-16 19:18:03	0	0	0
90282	1279212845	12	2	2	56	3450	36		7000		23	1	1	1	1	2	8	1	5	12	2	2	2	9	4.5	0	1	0.02	1	23:00:00	23:00:00	0	0	0		0	0	0	0		0		0	90282	152	2021-05-20 10:06:15	0	0	0
90283	1279254521	12	1	1	50	3000	34	78	8750		32	1	4	1	1	2	3	3	3	12	2	3	3	7.5	1.5	0	1.5	0.5	1	23:00:00	23:00:00	0	3	0		0	0	0	0		0		0	90283	152	2021-07-19 16:40:05	3	0	0
90285	1279220971	12	1	1	50	3650	34	76	10000	47	31	1	6	1	1	2	8	1	3	12	2	2	3	7	5	0	2	0.25	1	00:00:00	1 day, 0:00:00	0	1	0		0	0	0	0		0		0	90285	152	2021-05-16 18:51:04	1	0	0
90286	1279192992	12	1	1	52	3470	37		8450		23	1	4	1	1	2	8	1	3	12	2	3	3	7	5	0	2	0.25	1	00:00:00	1 day, 0:00:00	0	1	0		0	0	0	0		0		0	90286	152	2021-04-23 15:47:42	1	0	0
90287	1279190744	12	2	2	51	2920	33	78	9500	45	31	1	4	1	1	1	8	1	3	12	2	2	3	8	5.5	0	1	0.33	1	23:00:00	23:00:00	0	2	0		0	0	0	0		0		0	90287	261	2021-07-12 18:56:59	2	0	0
90288	1279228903	12	1	1	52	3240	35	75	10000		31	1	3	1	2	2	8	1	3	12	2	3	1	8	5	0	1	0.08	1	23:00:00	23:00:00	0	0	0		0	0	0	0		0		0	90288	261	2021-07-12 19:03:24	0	0	0
90289	0	12	1	2	56	3700					32	1	4	1	1	2	8	3	5	12	2	2	3	10	3.5	0	0	0.17	2	21:00:00	21:00:00	0	1	0		0	0	0	0		0		0	90289	152	2021-05-18 20:20:11	1	0	0
90292	1279270535	12	1	1	50	4660	37				26	1	6	1	2	2	5	1	5	12	2	3	2	7	4	0	2	0.08	1	00:00:00	1 day, 0:00:00	0	0	0		0	0	0	0		0		0	90292	152	2021-08-26 01:26:37	0	0	0
90293	1279256249	12	2	2	52	3480	35.5		8500		31	1	6	1	1	2	8	1	3	12	2	3	3	9	3	0	0	0.25	1	22:00:00	22:00:00	0	1	0		0	0	0	0		0		0	90293	152	2021-07-13 16:14:43	1	0	0
90294	1279265590	12	1	2	54	4070	36.4				35	1	6	1	2	2	8	3	3	12	2	3	2	8.5	5.5	0	0.5	0.08	1	22:30:00	22:30:00	0	0	0		0	0	0	0		0		0	90294	152	2021-07-19 14:03:54	0	0	0
90295	1279247622	12	1	1	50	3200	36.5		9500		31	1	6	1	1	2	8	3	5	12	2	3	3	7	5.5	0	2	0.17	1	00:00:00	1 day, 0:00:00	0	1	0		0	0	0	0		0		0	90295	152	2021-07-19 14:05:58	1	0	0
90296	1279231297	12	1	2	53	3225	36		8900	43.5	35	1	6	1	2	2	8	3	4	4	2	3	3	6.5	4.5	0	2.5	0.25	1	00:30:00	00:30:00	0	1	0		0	0	0	0		0		0	90296	261	2021-07-12 19:04:39	1	0	0
90297	1279241683	12	2	3	52	3225	35.5		11000		40	1	3	1	2	2	8	1	3	12	2	3	2	9	6	0	0	0.25	1	22:00:00	22:00:00	0	1	0		0	0	0	0		0		0	90297	152	2021-06-11 22:43:56	1	0	0
90300	1279272228	12	2	2	53	3360	34		9500		31	1	5	1	1	2	8	1	3	12	2	3	2	8	3	0	1	0.08	1	23:00:00	23:00:00	0	0	0		0	0	0	0		0		0	90300	152	2021-08-19 01:12:20	0	0	0
90301	1279255242	12	2	2	53	3120	34	73.5	9300		38	1	6	1	1	2	8	1	3	12	2	3	3	9	4.5	0	0	0.33	1	22:00:00	22:00:00	0	2	0		0	0	0	0		0		0				2	0	0
90302	1279276290	12	2	3	48	3250	34.5	77	9600	45.5	42	1	4	1	2	2	8	3	3	12	2	3	3	8	3	0	1	0.25	1	23:00:00	23:00:00	0	1	0		0	0	0	0		0		0	90302	152	2021-08-19 01:14:33	1	0	0
90303	1279231874	12	1	1	50	3650	37.5	77	8600		29	1	6	1	1	2	8	1	3	12	2	1	1	8	4	0	1	0.17	1	23:00:00	23:00:00	0	1	0		0	0	0	0		0		0	90303	261	2021-07-12 19:06:36	1	0	0
90304	1279226641	12	2	1	51	3300	35.5	77	9500		28	1	4	1	1	2	8	1	3	12	2	3	3	9	3	0	0	0.17	1	22:00:00	22:00:00	0	1	0		0	0	0	0		0		0	90304	261	2021-07-12 19:02:44	1	0	0
90305	1279279680	12	2	1	52	3170	35				37	1	4	1	1	2	8	1	3	12	2	3	3	7	6	0	2	1	1	00:00:00	1 day, 0:00:00	0	6	0		0	0	0	0		0		0	90305	152	2021-08-26 00:58:52	6	0	0
90557	1279035293	12	1	3	48	3350	34.5	79	10000	37.5	29	1	3	1	1	2	8	1	3	12	2	2	2	9	1	0	0.25	0.08	1	23:00:00	23:00:00	0	0	0		0	0	0	0		0		0	90557	123	2021-04-28 12:08:37	0	0	0
90558	1279035587	12	1	3	52	2950	35				37	1	4	1	2	2	8	3	3	12	2	2	1	10	10	0	2.5	0.25	1	22:00:00	22:00:00	0	1	0		0	0	0	0		0		0	90558	123	2021-04-28 12:07:17	1	0	0
90559	1279042273	12	2	2	34	3180	34		9000		29	1	4	1	1	2	8	3	5	12	2	2	1	10	4	0	0.17	0.08	1	23:00:00	23:00:00	0	0	0		0	0	0	0		0		0	90559	123	2021-04-28 12:05:15	0	0	0
92031	1279019034	12	1	2	50	3050	35	70	8700	48	32	1	4	1	2	2	8	1	3	12	2	3	3	8	5	0	1	0	1	23:00:00	23:00:00	0	0	0		0	0	0			0		0	92031	261	2020-09-17 13:38:40	0	0	0
92033	1279014301	12	2	1	52	3960	36.5	73	9400	44	39	1	4	1	2	2	8	1	3	13	2	3	1	8	5	0	1	0.17	1	23:00:00	23:00:00	0	1	0		0	0	0			0		0				1	0	0
92036	1279027258	12	1	2	51	3400	36	76	8300		33	1	6	1	2	2	8	3	5	7	2	3	3	11.5	5	0	0.5	0.5	2	23:30:00	23:30:00	0	3	0		0	0	0			0		0				3	0	0
92037	1279068175	12	1	2	51	2700	33	75	8300	47	33	1	4	1	2	2	8	3	5	12	2	3	3	8	6	0	1	0.08	1	23:00:00	23:00:00	0	0	0		0	0	0			0		0	92037	123	2021-04-28 11:58:22	0	0	0
92038	1279030712	12	2	2	45	2700	35	71	8600	46	36	1	4	1	2	2	8	1	3	12	2	3	1	8	5	0	1	0.08	1	23:00:00	23:00:00	0	0	0		0	0	0			0		0	92038	123	2021-04-28 11:56:20	0	0	0
92040	1279090782	12	2	1	46	2950		64	8300		26	1	4	1	2	2	8	1	3	12	2	3	1	9.5	4.5	0	0	0.25	1	21:30:00	21:30:00	0	1	0		0	0	0	0		0		0	92040	152	2020-11-20 09:21:08	1	0	0
92042	1279102055	12	1	1	48	2610	34				27	1	3	1	2	2	8	1	3	12	2	3	1	9	5	0	0	0.17	2	22:00:00	22:00:00	0	1	0		0	0	0	0		0		0	92042	261	2021-07-11 20:10:43	1	0	0
92043	1279128951	12	1	1	55	3700	34	70	11200	47	32	1	6	1	1	2	8	1	4	7	2	2	3	11	2	0	0	0.03	1	20:00:00	20:00:00	0	0	0		0	0	0	0		0		0	92043	152	2021-02-18 15:21:35	0	0	0
20194	1131332385	13	1	1	50	3010	33	77	10000	45.5	30	1	4	1	2	2	8	1	3	6	2	3	3	9	1	0	0	0.08	1	22:00:00	22:00:00	0	0	0		0	0	0	0		0		0	20194			0	0	0
559	4560756287	11	2	1	51	3380	36	79	9200	46.3	29	1	6	1	1	2	8	1	3	11	2	3	3	8	2	0	1	0.17	1	23:00:00	23:00:00	1	1	0		0	0	0			0		1	559	199	2021-07-05 13:16:20	1	1	0
563	4560755857	12	2	1	49	3100	35				25	1	6	1	2	2	8	1	3	12	2	2	1	8	4	0	1	0.33	1	00:30:00	00:30:00	1	2	0		0	0	0			0		1	563	199	2021-04-05 10:10:30	2	1	0
599	456075996	12	2	1	53	3170	35				33	1	7	3	2	2	8	3	5	12	2	2	3	8	2.5	0	1	0.33	1	22:30:00	22:30:00	1	2	0		0	0	0			0		1	599	199	2021-04-13 09:43:21	2	1	0
643	4560764832	13	2	2	49	3000	36	73	8800	48	42	1	6	3	2	2	8	3	5	13	2	2	3	8.5	4	0	0.5	0.17	1	23:30:00	23:30:00	1	1	0		0	0	0			0		1	643	199	2021-08-23 13:44:19	1	1	0
644	4560766185	13	1	2	52	3900	37	83	11500	46	35	1	4	1	2	2	8	3	3	12	2	3	2	7.5	7	0	4.5	0.25	1	03:30:00	03:30:00	1	1	2	12	0	0	0			0		1	644	199	2021-09-05 11:28:07	3	1	0
644	4560766185	13	1	2	52	3900	37	83	11500	46	35	1	4	1	2	2	8	3	3	12	2	3	2	7.5	7	0	4.5	0.25	1	03:30:00	03:30:00	1	1	2	12	0	0	0			0		1	644			3	1	0
668	442792352	12	2	2	48	3060	36	73	8000	44	35	1	4	3	2	2	8	3	3	12	2	2	3	7	7	1	2	0.25	1	00:00:00	1 day, 0:00:00	1	1	1	3	1	1	2	2	3	2	3	1	668	199	2021-06-23 17:28:41	8	1	0
675	5300129641	12	2	1	48	3600	36	73.5	7800	46	35	1	6	1	2	2	8	3	5	12	2	2	3	7	5	0	2	0.08	1	00:00:00	1 day, 0:00:00	1	0	0		0	0	0			0		1	675	199	2021-06-23 16:35:12	0	1	0
700	4560768579	13	2	2	50	3900	38	76	9800	45	32	1	4	1	2	2	8	1	3	12	2	2	3	6	5	3	3	0.08	2	01:00:00	01:00:00	1	0	3	12	2	3	0	0	12	0		1	700	199	2021-09-18 15:23:49	8	1	0
723	4560769567	13	2	1	52	3000	36	79	9000	45.5	30	1	6	1	2	2	8	1	3	12	2	2	2	8	4	4	1	0.17	1	23:00:00	23:00:00	1	1	0		0	4	0	0		0		1	723			5	1	0
728	4560765871	12	1	1	51	3170	35.5	80	10000	47.45	35	1	7	1	2	2	8	3	5	12	2	2	1	7.5	2.5	0	1.5	0.5	1	23:30:00	23:30:00	1	3	0		0	0	0			0		1	728	199	2021-08-23 13:31:40	3	1	0
749	4560769613	13	2	1	53	3585	35	76.5	8980	45	27	1	6	3	1	2	8	1	3	12	2	3	3	7.5	3	0	1.5	0.25	1	23:30:00	23:30:00	1	1	0		0	0	0			0		1	749	199	2021-09-05 22:10:11	1	1	0
805	4560769729	13	1	1	52	3530	36	77	9000	45.5	26	1	6	1	1	2	8	1	3	12	2	3	3	8	4	3	1	0.33	1	23:00:00	23:00:00	1	2	0		0	3	0	0		0		1	805	199	2021-09-14 10:24:51	5	1	0
13562	1279050977	12	2	1	60	2850	34	76	9000		25	1	4	1	1	2	8	1	3	5	2	2	1	5	3	4	0.33	0.08	1	23:00:00	23:00:00	1	0	0		2	4	0	0		0		1				6	1	0
16084	1279180420	12	1	3	51	3300	35	72	9050	46	42	1	4	1	2	2	8	3	5	12	2	3	1	8	3	2	0.33	0.08	1	23:00:00	23:00:00	1	0	0		3	2	0	0	1	0		1	16084	123	2021-03-02 18:30:48	5	1	0
60384	1279129913	12	2	1	47.5	2570		73	9500	44.5	23	1	4	1	2	2	8	1	3	12	2	2	1	5	4	1	4	0.25	1	02:00:00	02:00:00	1	1	2	6	3	1	1	1	6	0		1	60384	201	2021-01-13 23:19:57	8	1	0
60385	1279143568	12	2	1	50	2760	34	73	9500	45	24	1	6	1	2	2	8	1	3	12	2	2	3	7	5	3	2	0.17	1	00:00:00	1 day, 0:00:00	1	1	0		1	3	0	0		0		1	60385	201	2021-01-19 19:26:27	5	1	0
90227	1279056142	13	2	1	55	3200			10000		25	1	4	1	1	2	8	3	3	13	2	1	3	7.5	6.5	1	1.5	0.5	1	23:30:00	23:30:00	1	3	0	1	0	1	2	2	1	0	1	1	90227	123	2021-05-13 20:10:04	6	1	0
90291	1279216662	12	1	2	49	2750	34	75	9000		33	1	4	1	2	2	1	3	5	12	2	3	3	7	5	3	2	0.25	1	00:00:00	1 day, 0:00:00	1	1	0		1	3	2	2	2	1	2	1	90291	152	2021-05-15 17:01:39	8	1	0
90306	1279240520	12	1	2	54	2975	36		7000		42	1	2	1	2	2	8	1	3	12	1	3	3	7	6	0	2	0.08	1	00:00:00	1 day, 0:00:00	1	0	0		0	0	0	0		0		1	90306	152	2021-07-24 01:34:31	0	1	0
514	4560753504	12	1	2	51	3250	35.5	79	10500	46	30	1	4	1	1	2	8	3	5	12	2	2	3	7.5	3	0	2.5	0.25	1	22:00:00	22:00:00	1	1	3	12	0	0	0			0		2	514			4	1	1
519	4560751285	13	1	2	50.5	3300	34	78	8500	46	34	1	5	1	2	2	8	1	3	13	2	3	1	5	2	0	4	0.5	1	23:00:00	23:00:00	1	3	0		0	0	0			0		2	519	199	2021-02-22 10:39:54	3	1	1
573	4560758018	12	2	2	55	3550	36	81	11000	49	31	1	6	1	2	2	2	1	3	12	2	2	3	9	6	0	0	0.67	1	22:30:00	22:30:00	1	4	3	12	0	0	0			0		2	573	199	2021-04-05 10:01:19	7	1	1
581	4560757811	11	2	2	51	2950	34	77.5	7950	46	32	1	5	1	2	2	8	1	3	11	2	3	2	8	2	0	2	0.5	1	23:00:00	23:00:00	1	3	5	3	0	0	0			0		2	581	199	2021-02-16 09:36:49	8	1	1
652	4560763852	13	1	1	51	3300	36	77	8950	46.5	28	1	6	2	2	2	8	1	3	12	2	2	3	8	4	0	1	0.5	1	23:00:00	23:00:00	1	3	0		0	0	0			0		2	652	199	2021-06-23 16:49:52	3	1	1
716	4560767432	12	1	1	52	3400	36	84	13000	49.5	29	1	6	1	2	2	8	1	3	12	1	2	1	8.5	2.5	0	0.5	0.33	1	22:30:00	22:30:00	1	2	1		0	0	0			0		2	716	199	2021-09-04 10:38:38	3	1	1
741	4560767416	13	1	1	53	3660	35	75.5	8700	45	32	1	4	1	2	2	8	1	3	12	2	3	1	5.5	5.5	0	3.5	0.5	1	01:30:00	01:30:00	1	3	0		0	0	0			0		2	741	199	2021-09-05 22:11:33	3	1	1
814	4560768951	13	2	1	52	4120	37				25	1	6	1	2	2	8	1	3	12	1	2	3	7.5	5.5	1	1.5	0.33	1	23:30:00	23:30:00	1	2	4	12	1	1	0		12	0		2	814	199	2021-09-18 15:29:48	8	1	1
25027	1279024097	12	2	1	50	2900	33	78	9300	46	31	1	6	1	1	2	3	1	3	12	2	2	3	7.75	4	1	0.17	0.08	2	23:00:00	23:00:00	1	0	1	12	1	1	0	0	12	1	12	2	25027	123	2020-10-21 10:00:19	4	1	1
501	4560748608	13	1	1	50	3200	34	70	8100	46	30	1	6	3	1	2	8	1	3		2	2	1	10	1	0	0	0.67	2	23:00:00	23:00:00	0	4	7	1	7	0	0	0		0		0	501	199	2021-02-22 10:26:37	18	0	0
539	4560755817	11	2	1	54	3740	37.5	72	9200	43	37	1	6	1	2	2	8	1	3	11	2	2	3	6	2	3	3	0.5	1	23:00:00	23:00:00	0	3	7	11	1	3	0	0	11	0		0	539	199	2021-02-22 10:54:03	14	0	0
541	4560753970	12	1	2	53	4085	36	77	10500	48	31	1	6	3	1	2	8	3	5	12	2	3	2	5	4	2	3	1	1	00:00:00	1 day, 0:00:00	0	6	4	8	3	2	1	1	8	0		0	541	199	2021-02-22 10:46:47	16	0	0
546	4560755647	12	2	1	53	3480	35	76	8500	47	29	1	6	3	2	2	8	1	5	12	2	3	1	6	3	5	3	0.67	1	23:30:00	23:30:00	0	4	3	12	2	5	0	0		0		0	546	199	2021-03-02 13:24:07	14	0	0
550	4560754543	12	1	1	54	3310	36	88	10400	46.5	26	1	6	1	2	2	8	1	3	12	2	3	1	9	3	1	0	0.33	1	22:00:00	22:00:00	0	2	0		2	1	5	5	11	0		0	550	199	2021-02-22 10:49:07	10	0	0
598	157117146	12	2	1	50	3180	36	74	9650	45	35	1	7	3	2	2	8	1	3	12	2	1	1	7	4	2	2	0.5	1	01:00:00	01:00:00	0	3	3	12	3	2	1	1	12	3	12	0	598	199	2021-06-23 16:54:36	15	0	0
629	4560762929	12	2	1	52	3980	35	79	11300	46	29	1	6	1	2	1	8	1	4	7	2	2	1	7	5	0	2	1	2	00:00:00	1 day, 0:00:00	0	6	7	2	0	0	0			0		0	629	199	2021-05-22 11:17:42	13	0	0
673	4560760861	12	2	1	50	3190	33	71.5	9300	44.5	30	1	7	3	1	2	8	1	3	12	2	3	3	7	5	3	2	1	1	00:00:00	1 day, 0:00:00	0	6	0		2	3	0	0	12	0		0	673	199	2021-06-23 14:10:34	11	0	0
693	4560768196	13	2	3	52	3100	37	75.5	9600	46.7	38	1	3	1	2	2	8	1	3	12	2	2	3	6.5	6	2	2.5	0.25	2	00:30:00	00:30:00	0	1	7	12	0	2	0	0		0		0	693	199	2021-09-05 22:06:19	10	0	0
703	4560768609	13	1	2	52	2950	35	77	9450	47	40	1	6	1	2	2	8	1	3	12	2	1	3	8	2.5	3	1	0.17	1	23:00:00	23:00:00	0	1	7	12	0	3	0	0	12	0		0	703	199	2021-09-14 10:39:12	11	0	0
711	4560765359	13	1	2	50	3770	36	77	10550	46.5	27	1	4	1	2	2	4	1	3	12	2	3	3	7	4	0	2	0.67	1	00:00:00	1 day, 0:00:00	0	4	7	4	0	0	0			0		0	711	199	2021-08-23 13:39:11	11	0	0
793	4560769699	13	1	2	46	2160	34	75	9600	47.4	25	1	3	1	2	1	8	3	4	0	1	2	3	7	6	3	2	1	1	00:00:00	1 day, 0:00:00	0	6	4	12	0	3	3	3	12	2	12	0	793	199	2021-09-12 09:16:58	18	0	0
793	4560769702	13	1	2	47	2020	33	75	9600	47	25	1	3	1	2	1	8	3	4	0	2	2	3	7	6	3	2	1	1	00:00:00	1 day, 0:00:00	0	6	4	12	0	3	3	3	12	2	12	0	793	199	2021-09-12 10:29:04	18	0	0
17091	1279033509	13	2	2	50	3800	35	75	7000	45	26	1	4	1	2	2	8	1	3	13	2	3	1	9	2	3	0	0.33	1	22:00:00	22:00:00	0	2	0		0	3	0	0		7		0	17091	242	2020-09-20 11:19:59	12	0	0
60367	6600402652	12	1	2	51	3630	36				34	1	4	1	2	2	8	1	3	12	2	2	2	7	2	2	2	0.5	1	00:00:00	1 day, 0:00:00	0	3	3		2	2	0	0		0		0	60367	201	2021-01-13 23:13:29	10	0	0
610	4560763135	12	2	1	53	2760	35	76	9200	45	24	1	6	1	2	2	8	1	3	12	2	3	3	7.5	5	2	2	0.25	1	23:30:00	23:30:00	1	1	3	12	1	2	0	0	12	7	12	1	610	199	2021-06-23 17:34:07	14	1	0
689	4560766118	13	1	1	48	2900	34	78	10700	46.5	20	1	4	1	2	2	8	3	3	12	2	2	2	6.5	4.5	0	2.5	0.5	1	00:30:00	00:30:00	1	3	7	12	0	0	0	0		0		1	689	199	2021-09-04 10:24:13	10	1	0
689	4560766118	13	1	1	48	2900	34	78	10700	46.5	20	1	4	1	2	2	8	3	3	12	2	2	2	6.5	4.5	0	2.5	0.5	1	00:30:00	00:30:00	1	3	7	12	0	0	0			0		1	689			10	1	0
772	2680544651	13	1	2	55	3980	37	76.4	8500	44.4	34	1	7	3	1	2	8	1	3	12	2	3	3	8	1.5	4	1	0.17	1	23:00:00	23:00:00	1	1	7	12	0	4	0	0		0		1	772	199	2021-09-12 10:25:05	12	1	0
819	4560769664	13	2	1	52	3150	36	75	8950	44.5	35	1	6	1	1	2	8	1	3	12	2	2	1	6.5	6	0	2.5	1	1	00:30:00	00:30:00	1	6	4	12	0	0	0			0		1	819			10	1	0
11081	1279067081	13	1	1	49	2825		74	9000		32	1	5	1	2	2	8	3	4	2	2	2	2	8	2	1	4	1	2	00:30:00	00:30:00	1	6	0		3	1	0	0		1	1	1	11081	261	2021-07-11 20:03:05	11	1	0
18588	1279040051	12	1	1	50	3100	35				28	1	6	1	2	2	8	1	3	12	2	3	3	8	10	4	1	0.17	1	23:00:00	23:00:00	1	1	2	3	4	4	0	0		1	10	1	18588	261	2021-07-11 19:47:52	12	1	0
18595	1279038322	13	2	2	44	1930	30				34	1	3	1	2	2	8	3	4	3	1	3	2	8	6	4	1	1	2	22:00:00	22:00:00	1	6	7	6	4	4	2	2	5	7	5	1	18595	261	2021-07-11 19:47:19	30	1	0
20223	1279152923	12	2	1	47.5	3145	34				24	1	4	1	2	2	8	2	4	0	2	3	1	6	3.5	1	0.5	1	1	00:30:00	00:30:00	1	6	0		3	1	2	2	2	0		1	20223	123	2021-03-11 19:15:38	12	1	0
60372	1279123915	12	2	2	45	3400	36	74	10800		25	1	4	1	2	2	8	1	5	8	2	2	1	7	3	3	2	0.5	1	00:00:00	1 day, 0:00:00	1	3	3	2	1	3	0	0	2	0		1	60372	201	2021-01-13 23:11:54	10	1	0
70306	1279086173	12	2	4	51	3470	35.5				39	1	3	1	1	2	8	1	3	12	2	2	3	8	5	1	1	0.5	1	23:00:00	23:00:00	1	3	3	1	3	1	0	0	1	0		1	70306	123	2021-05-13 19:39:06	10	1	0
90190	1279029854	12	1	1	54	3070	33.5	75	9300		25	1	4	1	1	2	8	1	3	12	2	3	3	7	4	3	2	0.5	1	00:00:00	1 day, 0:00:00	1	3	1	2	1	3	2	2		0		1				10	1	0
642	4560765588	13	1	2	54	3220	36	78.32	10700	46	28	1	6	1	1	2	8	1	3	12	1	3	3	6.5	4.5	0	2.5	0.67	1	23:30:00	23:30:00	1	4	7	12	0	0	0			0		2	642	199	2021-08-01 10:34:51	11	1	1
662	4560764042	13	1	1	57	3900	37	80	12300	46.5	25	1	6	1	2	2	8	1	3	12	2	2	3	5.5	4.5	0	3.5	0.5	2	01:30:00	01:30:00	1	3	7	10	0	0	0			0		2	662	199	2021-06-23 15:14:00	10	1	1
712	4560766746	13	2	2	48	3000	34	73	8200	44.5	37	1	6	1	1	2	8	1	3	12	2	3	3	6	4	2	3	0.5	1	01:00:00	01:00:00	1	3	0		3	2	3	3	12	0		2	712	199	2021-09-11 12:15:51	11	1	1
730	4560769273	13	2	1	50	3100	35	74	9650	44	37	1	6	2	1	2	8	3	4	4	2	2	1	4	6.5	0	5	1.5	1	03:00:00	03:00:00	1	6	7	12	0	0	0			0		2	730	199	2021-09-26 11:04:41	13	1	1
12146	1111111111	12	2	1	48	2880	34	78	9500		27	1	5	1	2	2	8	3	5	12	1	3	1	5	4.5	2	1	0.5	2	00:00:00	1 day, 0:00:00	1	3	3	11	3	2	2	2	1	7	1	2	12146	123	2020-11-02 12:12:57	20	1	1
12149	0	13	2	1	50	2900	35		7500		27	1	6	1	2	2	8	3	4	5	2	2	1	7	4	2	2	0.5	2	00:00:00	1 day, 0:00:00	1	3	2	6	2	2	5	5	6	2	6	2	12149	152	2020-10-22 23:40:14	16	1	1
12522	1279066768	12	2	1	55	3330	35		9000		31	1	6	1	1	2	8	1	3	12	2	3	3	5	4	3	4	1	1	01:00:00	01:00:00	1	6	3	4	3	3	2	2	3	7	6	2	12522	261	2021-07-11 19:59:32	24	1	1
18589	1279058323	12	2	1	47	2950	35	78	10600		31	1	6	1	1	2	8	3	5	12	2	2	3	6	6	3	3	1	1	01:00:00	01:00:00	1	6	1	12	1	3	6	6	12	0		2	18589	261	2021-07-11 19:54:15	17	1	1
60311	1279015731	13	1	1	43	3550		82	10500		24	1	4	1	1	2	8	1	3	13	2	3	3	7	3	5	2	0.33	1	00:00:00	1 day, 0:00:00	1	2	5	6	4	5	1	1	6	7	6	2	60311	123	2021-05-12 22:11:08	24	1	1
60397	1279162848	12	1	2	57	3900	35	78	11000	46	28	1	4	1	1	2	8	1	3	12	2	2	3	8	3	5	1	0.33	1	23:00:00	23:00:00	1	2	2	1	2	5	0	0	1	2	1	2	60397	201	2021-02-16 16:15:20	13	1	1
60401	1279162198	12	1	2	50	3350	38	76	11250	49	22	1	4	1	1	2	8	1	3	12	2	2	1	8	2	4	1	0.5	1	23:00:00	23:00:00	1	3	7	7	4	4	3	3	7	3	7	2	60401	261	2021-07-11 20:26:57	24	1	1
60414	1279175575	12	1	2	47	2400					37	1	5	1	1	2	8	1	3	12	2	2	3	7	2	4	2	0.33	1	00:00:00	1 day, 0:00:00	1	2	2	10	0	4	0	0	10	2	10	2	60414	201	2021-03-13 21:51:53	10	1	1
90188	1279032261	12	1	1	49	2920	36	74	8000	46.5	30	1	6	1	1	2	8	3	5	12	2	3	1	8	5	3	1	0.25	1	23:00:00	23:00:00	1	1	3	1	3	3	2	2	1	3	1	2				15	1	1
90258	1961200244	12	1	2	50	3450	34				27	1	4	1	1	2	8	2	4	0	1	3	1	7	3	3	2	1	1	00:00:00	1 day, 0:00:00	1	6	0		1	3	6	6		1		2	90258	152	2021-02-26 18:19:24	17	1	1
517	4560748012	13	1	2	49	2900	34	78	9600	48	36	1	4	1	1	1	8	1	3	13	2	3	1	7	6	0	2	1	2	00:00:00	1 day, 0:00:00	0	6	3		0	0	0	0		0		0	517	199	2021-02-22 10:24:10	9	0	0
561	4560753806	12	1	2	50	3050	35.5	77	12400	49	30	1	6	1	2	1	8	1	3	12	2	2	1	8	3	3	2	0.33	1	23:00:00	23:00:00	0	2	0		2	3	2	2	10	0		0	561	199	2021-02-22 10:45:33	9	0	0
16076	1279078936	13	1	1	50	3500		77	9300	45.5	29	1	6	1	1	2	8	1	3	13	2	3	1	8.5	2.5	1	0	0.17	1	22:30:00	22:30:00	0	1	0		1	1	6	6	2	0		0	16076	123	2021-01-05 17:42:51	9	0	0
735	4560768943	13	2	2	48	2670	33	76	9500	45	35	1	6	1	1	1	8	3	3	12	2	2	1	6.5	4	4	2.5	0.5	1	00:30:00	00:30:00	1	3	0		2	4	0	0		0		1	735	199	2021-09-04 10:08:43	9	1	0
19038	1279067594	12	1	2	51	3250	36		9000		26	1	4	1	2	2	8	1	3	12	2	3	1	8	5	2	1	0.25	1	23:00:00	23:00:00	1	1	1	1	2	2	2	2	1	1	1	1	19038	152	2020-10-08 11:45:51	9	1	0
20197	1299019107	12	1	2	49	3750	35		8000		35	1	4	1	2	2	8	3	5	12	2	3	3	6.33	2	2	0.5	0.67	1	00:00:00	1 day, 0:00:00	1	4	0		3	2	0	0	10	0		1	20197	261	2020-09-27 11:13:24	9	1	0
60338	1279036869	13	2	2	47	3150	34	70	9500	42	33	1	4	1	2	2	8	1	3	13	2	2	1	8	1.5	4	1	0.25	1	23:00:00	23:00:00	1	1	0		4	4	0	0		0		1	60338	261	2021-07-10 22:27:34	9	1	0
90261	1279153237	12	1	2	51	3200	34.5	70			35	1	4	1	1	2	8	1	3	12	2	3	3	9.5	3.5	4	0	0.17	2	21:30:00	21:30:00	1	1	0		2	4	0	0	6	2	6	2	90261	261	2021-07-11 20:24:47	9	1	1
478	4560737426	13	2	1	54	3200	36	77	10200	46	27	1	4	1	1	2	8	1	3	13	2	3	2	7	3	3	2	0.33	1	00:00:00	1 day, 0:00:00	0	2	0		7	3	0	0		0		0	478	199	2021-02-22 10:22:14	12	0	0
488	4560747318	13	2	2	50	2800	35	75	7700	45	32	1	3	1	1	2	8	1	3	13	2	2	3	7	3	5	3	1.5	1	00:00:00	1 day, 0:00:00	0	6	7	6	7	5	0	0		0		0	488	199	2021-02-22 10:09:13	25	0	0
505	4560747431	13	1	1	52	3500	35	77	8700	45.5	26	1	6	1	2	2	8	1	3	13	2	3	2	8	4	4	2	0.17	1	23:30:00	23:30:00	0	1	2	8	7	4	1	1	8	0		0	505	199	2021-02-22 10:17:36	15	0	0
510	5300127817	13	2	1	47	2450	34	71.8	7960	44.94	27	1	4	3	2	1	8	2	4	2	2	3	2	7	5	3	4	0.08	1	00:00:00	1 day, 0:00:00	0	0	0		7	3	0	0		0		0	510	199	2021-02-22 10:23:21	10	0	0
529	4560752729	13	2	1	53	4100	35	75	10200	47	35	1	5	1	2	2	8	3	4	2	2	2	3	8	2	3	2	0.5	2	23:00:00	23:00:00	0	3	0		7	3	3	3	1	0		0	529	199	2021-02-22 10:42:45	16	0	0
578	4560756651	11	1	1	52	2960	35	75	9100	45	30	1	6	3	2	2	8	1	5	11	2	2	1	9	6	4	0	0.5	1	00:00:00	1 day, 0:00:00	0	3	0		7	4	0	0	1	0		0	578	199	2021-02-22 10:55:30	14	0	0
600	4560761639	12	1	1	55	3555	35	80	10800	45	26	1	6	1	2	2	8	3	4	5	2	2	2	7	2	3	2	0.5	2	00:00:00	1 day, 0:00:00	0	3	0		7	3	0	0	1	0		0	600	199	2021-06-23 16:32:21	13	0	0
630	4560759601	12	1	1	40	1500	28				24	1	6	1	2	1	8	2	4	0	2	2	1	10	6	3	0	1.5	2	00:00:00	1 day, 0:00:00	0	6	7	6	7	3	3	3	6	3	1	0	630	199	2021-07-05 13:21:12	29	0	0
17098	1279033088	13	2	1	52	3400	33.5		9600		29	1	6	1	1	2	3	1	3	13	1	3	3	9	5	3	0	0.25	1	22:00:00	22:00:00	0	1	0		7	3	0	0		0		0	17098	261	2021-07-10 22:20:44	11	0	0
18601	1285082443	13	1	3	51	3350		78	9200	45	33	1	7	1	1	2	8	1	3	13	2	3	3	7.5	2	3	0.17	0.08	1	23:00:00	23:00:00	0	0	0		7	3	0	0		0		0	18601	123	2021-06-12 13:04:23	10	0	0
18618	1279066652	12	2	2	49	3450	34.5				38	1	4	1	1	2	8	1	3	12	2	2	3	8	2.5	3	2	0.33	1	22:30:00	22:30:00	0	2	1	12	7	3	1	1	12	1	3	0	18618	123	2021-05-12 21:21:02	15	0	0
18619	1279077261	12	1	2	52	3130	33	74	8000		32	1	4	1	2	2	8	3	3	12	2	3	3	8	3	3	2	0.12	1	23:00:00	23:00:00	0	0	0		7	3	0	0		0		0	18619	123	2021-05-12 21:22:16	10	0	0
60330	1279039231	12	2	1	45	2700	31	72.5	7600	43	20	1	3	1	1	2	8	1	3	12	2	3	2	7	4	2	2	0.33	1	23:50:00	23:50:00	0	2	0		6	2	1	1		0		0	60330	123	2021-06-12 12:51:18	11	0	0
70288	1279051116	13	1	2	51	3000	37	72	8600		40	1	6	1	2	2	8	1	3	13	2	2	2	8	2	3	2	0.33	1	23:00:00	23:00:00	0	2	0		7	3	0	0		0		0	70288	123	2021-05-12 22:35:11	12	0	0
70290	1279067918	12	1	2	53	3950	35				28	1	3	1	1	2	8	1	3	12	2	3	3	9	5	3	0	0.17	1	22:30:00	22:30:00	0	1	0		7	3	0	0		0		0	70290	218	2020-10-27 13:07:42	11	0	0
70291	1279058226	12	2	1	51	2850	33.5	70	8000	45	30	1	6	1	1	2	8	1	3	12	2	2	1	7	1	3	0.67	0.25	1	01:00:00	01:00:00	0	1	6	2	6	3	0	0	2	1		0	70291	209	2020-11-15 21:07:29	17	0	0
90249	1279116234	12	2	2	50	3140	35	73	9800	45	27	1	3	1	2	2	5	1	3	12	2	3	3	8	3	3	1	0.5	1	23:00:00	23:00:00	0	3	0		7	3	0	0	3	7	3	0	90249	152	2021-01-13 20:16:19	20	0	0
60350	1279053348	12	1	1	51	3450	35.5	72.5	9800	44	23	1	4	1	2	2	8	3	3	12	2	3	1	9	2	5	0	0.33	1	22:00:00	22:00:00	2	2	5	10	7	5	0	0		0		3	60350	123	2021-05-12 22:19:10	19	1	1
489	4560748047	13	1	1	49	3100	38	75	9400	48	30	1	4	1	1	2	8	1	3	13	2	2	3	9	2	5	1	0.17	1	21:00:00	21:00:00	1	1	7	12	7	5	1	1	12	7	12	1	489	199	2021-02-22 10:24:48	28	1	0
518	4560750807	13	2	1	49	2550	32	77	9000	42	28	1	7	1	1	2	8	3	4	13	2	1	3	9	4	5	1	0.5	4	22:30:00	22:30:00	1	3	0		7	5	0	0	1	0		1	518	199	2021-02-22 10:38:37	15	1	0
562	4560758379	11	2	2	51	3315	34	77	9200	44.5	32	1	5	1	1	2	8	1	5	11	2	2	3	5	3	5	4	0.5	2	23:30:00	23:30:00	1	3	7	11	7	5	1	1	11	0		1	562	199	2021-03-02 13:21:33	23	1	0
596	4560760209	12	1	1	50	3100	35				35	1	6	1	1	2	8	3	5	12	2	2	3	6	2	2	3	0.75	1	00:00:00	1 day, 0:00:00	1	4	3	1	7	2	0	0	2	0		1	596	199	2021-05-12 11:05:05	16	1	0
13551	1279016426	12	1	4	53	3230	37	68	7950	43.5	38	1	4	1	1	2	8	3	3	4	2	2	3	8	3	3	1	0.25	2	23:00:00	23:00:00	1	1	1	3	7	3	2	2	12	0		1	13551	151	2021-01-23 21:10:16	14	1	0
18590	1279053658	12	2	1	51	3200	35	74	8000	44	27	1	6	1	1	2	8	1	3	13	2	3	3	5	2	5	4	0.33	1	00:00:00	1 day, 0:00:00	1	2	6	10	7	5	1	1	5	7	5	1	18590	218	2020-10-14 18:31:54	28	1	0
18595	1279038322	13	2	2	44	1930	30				34	1	3	1	2	2	8	3	4	3	1	3	3	8	5	4	4	0.5	2	22:00:00	22:00:00	1	3	2	4	7	4	4	4	5	7	6	1	18595	261	2021-07-11 19:46:35	27	1	0
19370	1279069015	12	1	2	51	3100	34	65	9200		41	1	7	1	2	2	3	1	3	12	2	3	3	5	5	3	3	0.33	1	00:00:00	1 day, 0:00:00	1	2	0		7	3	0	0		0		1	19370	202	2020-10-20 20:27:40	12	1	0
60342	6600397047	12	2	1	46	2850	32	67	9300	46	29	1	4	1	1	2	8	1	3	12	1	3	3	9	2	0	5	0.5	1	03:00:00	03:00:00	1	3	0		7	0	0	0		0		1	60342	261	2020-09-29 17:03:53	10	1	0
60416	6600405937	12	2	1	48	3300	34				27	1	3	1	1	2	8	1	3	12	2	2	1	9	2	5	0	0.5	1	22:00:00	22:00:00	1	3	1	5	5	5	3	3	5	1		1	60416	261	2021-07-12 19:32:05	18	1	0
480	4560060843	13	2	1	57	3980	37	77	10400	46.3	29	1	6	1	2	2	8	1	3	13	2	2	3	8	5	5	1	0.25	1	23:00:00	23:00:00	1	1	7	1	7	5	0	0		0		2	480	199	2021-02-22 10:21:36	20	1	1
494	4560747393	13	2	1	52	4000	36	74	8000	45	28	1	6	1	2	2	8	1	3	13	2	3	2	6	5	3	3	0.25	1	01:30:00	01:30:00	1	1	2	9	7	3	0	0		0		2	494	199	2021-02-22 10:08:30	13	1	1
507	4560749108	13	2	2	50	3100	34	75	7500	43	37	1	4	1	2	2	5	1	3	13	2	3	1	5	5	1	4	1	1	01:00:00	01:00:00	1	6	7	6	7	1	1	1	6	3	6	2	507	199	2021-02-22 10:28:33	25	1	1
609	4560763178	12	2	1	51	3520	36	76	10000	45	30	1	4	1	1	2	8	1	5	12	2	2	1	6.5	3	2	2.5	0.5	1	00:30:00	00:30:00	1	3	7	12	7	2	0	0	12	7	12	2	609	199	2021-06-23 15:06:14	26	1	1
614	4560760594	12	1	2	50	3185	35	78	11000	45	28	1	6	1	2	2	8	1	3	12	2	2	3	6	1	2	3	0.5	1	00:00:00	1 day, 0:00:00	1	3	7	2	7	2	1	1	12	0		2	614	199	2021-05-22 10:29:10	20	1	1
90233	127908117	12	1	2	47.8	3050	34.7		8600	47.5	36	1	5	1	2	2	3	3	5	12	2	3	1	9	3	4	1	0.25	1	22:00:00	22:00:00	1	1	7	2	7	4	0	0	2	7	2	2	90233	123	2021-05-13 20:14:27	26	1	1
92040	1279090804	12	1	1	46	2650		64	8300		26	1	4	1	2	2	8	3	4	4	2	3	1	9	4.5	4	0.5	0.25	2	21:30:00	21:30:00	1	1	0		7	4	1	1	12	7	12	2	92040	152	2020-11-20 09:23:07	20	1	1
[truncated: 7 more columns]
